# Supplementary material for: Genomic measures of inbreeding coefficients and genome-wide scan for runs of homozygosity islands in Iranian river buffalo, Bubalus bubalis
Source: BMC Genet. 2020 Feb 10;21:16. doi: 10.1186/s12863-020-0824-y (PMC7011551; doi:10.1186/s12863-020-0824-y)
Supplement: Supplementary file 1 — Additional file 1. List of the detected runs of homozygosity (ROH) in Azeri (AZ) and Khuzestani (KHZ) breeds. [file 12863_2020_824_MOESM1_ESM.csv]

Breed	Animal_ID	BTA	Number_of_SNP	First_SNP	Last_SNP	First_SNP_Position(bp)	Last_SNP_Position(bp)	ROH_size(KB)
AZ	AZ001	2	78	Affx-79607543	Affx-79550331	7081828	10860311	3778.484
AZ	AZ001	5	53	Affx-79526313	Affx-79570797	1655667	4296368	2640.702
AZ	AZ001	5	62	Affx-79578949	Affx-79600225	7029594	9761438	2731.845
AZ	AZ001	5	59	Affx-79605827	Affx-79590598	68652240	70745846	2093.607
AZ	AZ001	5	65	Affx-79535206	Affx-79580599	91496609	93972575	2475.967
AZ	AZ001	6	57	Affx-79543956	Affx-79529972	75175699	77180764	2005.066
AZ	AZ001	8	66	Affx-79564757	Affx-79572583	57731721	60303164	2571.444
AZ	AZ001	8	49	Affx-79528001	Affx-79576565	77295896	79711830	2415.935
AZ	AZ001	11	67	Affx-79525034	Affx-79571741	58069114	60869232	2800.119
AZ	AZ001	12	69	Affx-79595986	Affx-79578107	36306210	39645687	3339.478
AZ	AZ001	13	52	Affx-79599083	Affx-79590116	57097220	59226913	2129.694
AZ	AZ001	17	56	Affx-79527257	Affx-79607814	45739887	47963006	2223.12
AZ	AZ001	18	49	Affx-79558323	Affx-79583189	49827289	51869017	2041.729
AZ	AZ001	19	49	Affx-79547059	Affx-79593711	43642471	45608143	1965.673
AZ	AZ001	23	67	Affx-79539078	Affx-79553571	6459262	9089477	2630.216
AZ	AZ001	23	73	Affx-79572790	Affx-79579350	28975554	32215392	3239.839
AZ	AZ001	24	49	Affx-79577369	Affx-79568670	35960974	37724499	1763.526
AZ	AZ001	26	65	Affx-79601436	Affx-79587019	33053652	35434391	2380.74
AZ	AZ002	1	82	Affx-79605499	Affx-79598224	12334903	15950230	3615.328
AZ	AZ002	1	88	Affx-79527479	Affx-79550861	69885697	73565541	3679.845
AZ	AZ002	1	84	Affx-79557521	Affx-79537000	91634125	94639890	3005.766
AZ	AZ002	2	48	Affx-79532220	Affx-79545352	20078465	21684761	1606.297
AZ	AZ002	2	61	Affx-79580377	Affx-79575871	111272666	113404804	2132.139
AZ	AZ002	3	91	Affx-79593115	Affx-79563951	42064315	45265876	3201.562
AZ	AZ002	5	67	Affx-79526862	Affx-79586282	111646156	113979900	2333.745
AZ	AZ002	7	68	Affx-79553790	Affx-79590688	54414867	56784570	2369.704
AZ	AZ002	7	307	Affx-79588090	Affx-79602239	62365089	73970167	11605.079
AZ	AZ002	7	137	Affx-79568542	Affx-79586387	74026005	79016883	4990.879
AZ	AZ002	8	53	Affx-79555331	Affx-79575639	2877461	5274000	2396.54
AZ	AZ002	8	256	Affx-79535249	Affx-79590726	31837260	42713397	10876.138
AZ	AZ002	8	59	Affx-79553818	Affx-79560765	42740713	44509738	1769.026
AZ	AZ002	8	57	Affx-79544029	Affx-79535823	44579758	46612899	2033.142
AZ	AZ002	8	206	Affx-79563473	Affx-79572583	52226858	60303164	8076.307
AZ	AZ002	11	222	Affx-79576217	Affx-79534872	56472958	65373588	8900.631
AZ	AZ002	11	278	Affx-79577636	Affx-79599035	81221996	91565021	10343.026
AZ	AZ002	14	141	Affx-79553316	Affx-79605151	45819248	50882378	5063.131
AZ	AZ002	17	94	Affx-79531724	Affx-79538350	36009247	39890054	3880.808
AZ	AZ002	18	71	Affx-79541782	Affx-79530901	53972447	56831714	2859.268
AZ	AZ002	18	57	Affx-79557018	Affx-79527271	61055950	64095430	3039.481
AZ	AZ002	19	95	Affx-79590242	Affx-79605657	411773	5046005	4634.233
AZ	AZ002	19	57	Affx-79581435	Affx-79597696	17306735	19166493	1859.759
AZ	AZ002	20	79	Affx-79597755	Affx-79566667	30635531	33989914	3354.384
AZ	AZ002	21	185	Affx-79554263	Affx-79609678	27827771	35236010	7408.24
AZ	AZ002	26	68	Affx-79526816	Affx-79579377	21636876	24519026	2882.151
AZ	AZ003	1	51	Affx-79552414	Affx-79602364	31009359	33555809	2546.451
AZ	AZ003	1	87	Affx-79537622	Affx-79607432	46396971	50134600	3737.63
AZ	AZ003	1	60	Affx-79523859	Affx-79550828	129423772	131621327	2197.556
AZ	AZ003	1	234	Affx-79558118	Affx-79606366	143358906	152942928	9584.023
AZ	AZ003	2	58	Affx-79597725	Affx-79588575	201808	3813088	3611.281
AZ	AZ003	2	49	Affx-79553492	Affx-79542754	74803260	76664537	1861.278
AZ	AZ003	4	265	Affx-79528599	Affx-79529568	216409	11604854	11388.446
AZ	AZ003	5	76	Affx-79609194	Affx-79526599	74081016	77956463	3875.448
AZ	AZ003	6	58	Affx-79552226	Affx-79602194	41443108	43680002	2236.895
AZ	AZ003	7	189	Affx-79558014	Affx-79602239	66855288	73970167	7114.88
AZ	AZ003	7	186	Affx-79568542	Affx-79527709	74026005	80921268	6895.264
AZ	AZ003	8	244	Affx-79578491	Affx-79584100	215834	11980039	11764.206
AZ	AZ003	8	62	Affx-79598093	Affx-79565418	12020286	14848799	2828.514
AZ	AZ003	8	178	Affx-79543140	Affx-79582333	14887525	21749305	6861.781
AZ	AZ003	8	91	Affx-79542244	Affx-79588116	21771485	25865252	4093.768
AZ	AZ003	8	90	Affx-79574017	Affx-79587296	25889502	29506118	3616.617
AZ	AZ003	8	53	Affx-79594994	Affx-79544879	29534956	31650427	2115.472
AZ	AZ003	8	223	Affx-79526623	Affx-79537514	32953940	42349836	9395.897
AZ	AZ003	9	63	Affx-79581192	Affx-79593353	50694054	53494157	2800.104
AZ	AZ003	11	96	Affx-79609616	Affx-79597535	22437164	26217093	3779.93
AZ	AZ003	11	80	Affx-79576221	Affx-79580235	76958005	79706385	2748.381
AZ	AZ003	13	55	Affx-79581344	Affx-79535994	82298438	84202535	1904.098
AZ	AZ003	14	48	Affx-79591074	Affx-79543439	68958110	70852109	1894
AZ	AZ003	17	80	Affx-79532608	Affx-79544374	35591600	39083596	3491.997
AZ	AZ003	19	549	Affx-79590242	Affx-79603135	411773	22988914	22577.142
AZ	AZ003	24	105	Affx-79555807	Affx-79594713	58458191	62566749	4108.559
AZ	AZ003	26	52	Affx-79588720	Affx-79543752	26121892	28190671	2068.78
AZ	AZ003	26	98	Affx-79566232	Affx-79581561	36291726	39560997	3269.272
AZ	AZ003	26	61	Affx-79589582	Affx-79547243	39642961	41808631	2165.671
AZ	AZ003	28	61	Affx-79575969	Affx-79556541	2141127	5201924	3060.798
AZ	AZ003	29	126	Affx-79582178	Affx-79583382	638870	6566992	5928.123
AZ	AZ004	3	202	Affx-79596398	Affx-79587898	94078918	102151869	8072.952
AZ	AZ004	3	73	Affx-79597154	Affx-79549745	115851384	118513207	2661.824
AZ	AZ004	4	77	Affx-79542998	Affx-79527103	31025689	34307054	3281.366
AZ	AZ004	5	80	Affx-79568313	Affx-79544780	74559277	78543847	3984.571
AZ	AZ004	7	65	Affx-79572568	Affx-79571122	45731016	48519744	2788.729
AZ	AZ004	8	53	Affx-79558041	Affx-79536368	5702228	8431440	2729.213
AZ	AZ004	9	159	Affx-79553840	Affx-79596583	12367007	19148432	6781.426
AZ	AZ004	9	177	Affx-79535265	Affx-79553073	19185948	26366870	7180.923
AZ	AZ004	9	48	Affx-79562134	Affx-79599614	39343138	41239926	1896.789
AZ	AZ004	11	53	Affx-79530078	Affx-79582495	90959063	92846670	1887.608
AZ	AZ004	12	422	Affx-79535412	Affx-79606013	74089	17292311	17218.223
AZ	AZ004	12	63	Affx-79538254	Affx-79591867	57270099	60055218	2785.12
AZ	AZ004	12	375	Affx-79531241	Affx-79529385	76775475	91080954	14305.48
AZ	AZ004	13	63	Affx-79603032	Affx-79587543	45686340	47911476	2225.137
AZ	AZ004	14	112	Affx-79592726	Affx-79550971	35037314	38933581	3896.268
AZ	AZ004	14	289	Affx-79567818	Affx-79602468	38993219	50533748	11540.53
AZ	AZ004	16	70	Affx-79529114	Affx-79563600	510129	3700655	3190.527
AZ	AZ004	16	45	Affx-79567321	Affx-79580887	3723833	6800417	3076.585
AZ	AZ004	16	105	Affx-79558298	Affx-79600587	9066769	13365061	4298.293
AZ	AZ004	16	75	Affx-79530516	Affx-79551013	14905285	18721140	3815.856
AZ	AZ004	16	305	Affx-79548655	Affx-79544347	18742851	30008696	11265.846
AZ	AZ004	16	83	Affx-79601880	Affx-79560963	30033305	32915728	2882.424
AZ	AZ004	16	130	Affx-79588472	Affx-79603671	32967333	37773078	4805.746
AZ	AZ004	16	218	Affx-79601881	Affx-79545257	37804215	46454816	8650.602
AZ	AZ004	17	132	Affx-79565602	Affx-79610171	19137741	24673756	5536.016
AZ	AZ004	17	54	Affx-79591144	Affx-79557692	24700276	26699906	1999.631
AZ	AZ004	17	122	Affx-79553399	Affx-79581978	26741286	31753613	5012.328
AZ	AZ004	17	68	Affx-79592807	Affx-79525496	31775228	34632956	2857.729
AZ	AZ004	17	96	Affx-79530145	Affx-79592811	34973786	39229112	4255.327
AZ	AZ004	17	44	Affx-79535504	Affx-79604732	39256129	41324591	2068.463
AZ	AZ004	17	234	Affx-79560974	Affx-79528466	41351633	51064069	9712.437
AZ	AZ004	17	92	Affx-79530882	Affx-79558308	51100030	55216440	4116.411
AZ	AZ004	17	64	Affx-79574197	Affx-79578697	60672015	62760864	2088.85
AZ	AZ004	18	90	Affx-79533086	Affx-79558937	41246766	44830023	3583.258
AZ	AZ004	18	219	Affx-79528805	Affx-41637472	44862954	53651868	8788.915
AZ	AZ004	18	60	Affx-79525078	Affx-79588536	53676048	55941294	2265.247
AZ	AZ004	21	94	Affx-79563040	Affx-79582682	370772	6815409	6444.638
AZ	AZ004	23	193	Affx-79559056	Affx-79552794	44692758	52225305	7532.548
AZ	AZ004	24	332	Affx-79590395	Affx-79594713	50062001	62566749	12504.749
AZ	AZ004	29	239	Affx-79582178	Affx-79574314	638870	10677386	10038.517
AZ	AZ004	29	64	Affx-79597903	Affx-79541153	23248517	25527868	2279.352
AZ	AZ005	3	52	Affx-79579418	Affx-79577410	102956030	105022871	2066.842
AZ	AZ005	6	50	Affx-79524964	Affx-79594061	24194935	26254227	2059.293
AZ	AZ005	6	59	Affx-79576062	Affx-79603386	49165337	51550660	2385.324
AZ	AZ005	6	49	Affx-79561670	Affx-79556671	80637928	82860972	2223.045
AZ	AZ005	7	59	Affx-79603408	Affx-79573250	52241310	54579537	2338.228
AZ	AZ005	10	53	Affx-38759772	Affx-79607128	40068264	42122601	2054.338
AZ	AZ005	11	59	Affx-79607760	Affx-79550099	22016798	24430686	2413.889
AZ	AZ005	11	71	Affx-79545112	Affx-79530810	92212659	95146910	2934.252
AZ	AZ005	13	71	Affx-79588380	Affx-79609272	50408682	53144094	2735.413
AZ	AZ005	16	54	Affx-79529114	Affx-79572714	510129	2991915	2481.787
AZ	AZ005	19	93	Affx-79590242	Affx-79601323	411773	4932939	4521.167
AZ	AZ005	19	56	Affx-79576325	Affx-79598467	39222360	41473620	2251.261
AZ	AZ005	20	68	Affx-79558390	Affx-79559007	32345127	35308018	2962.892
AZ	AZ005	23	49	Affx-79559578	Affx-79569279	15891998	17809732	1917.735
AZ	AZ005	26	260	Affx-79573906	Affx-79587834	6327670	16038933	9711.264
AZ	AZ006	1	52	Affx-79529015	Affx-79546756	115628103	117608218	1980.116
AZ	AZ006	2	50	Affx-79592904	Affx-79555711	74055677	75820265	1764.589
AZ	AZ006	2	48	Affx-79587716	Affx-42450155	131086765	133111752	2024.988
AZ	AZ006	5	49	Affx-79593197	Affx-79574776	5445880	7541131	2095.252
AZ	AZ006	5	50	Affx-79531486	Affx-79537443	35769569	37598300	1828.732
AZ	AZ006	6	58	Affx-79586349	Affx-79590647	60155075	62219916	2064.842
AZ	AZ006	6	77	Affx-79552984	Affx-79611012	74293361	76853794	2560.434
AZ	AZ006	7	60	Affx-79585505	Affx-79573250	52214316	54579537	2365.222
AZ	AZ006	9	48	Affx-47657968	Affx-79587342	39208212	41008471	1800.26
AZ	AZ006	10	49	Affx-79551645	Affx-79579668	67233232	69031255	1798.024
AZ	AZ006	11	90	Affx-79588303	Affx-79542471	31561216	35224198	3662.983
AZ	AZ006	14	54	Affx-79581358	Affx-79535449	52877489	54815610	1938.122
AZ	AZ006	20	48	Affx-79601364	Affx-79595454	45039769	46951240	1911.472
AZ	AZ006	24	48	Affx-79555076	Affx-79595538	46431882	48144286	1712.405
AZ	AZ007	1	63	Affx-79589970	Affx-79553163	29643363	32597121	2953.759
AZ	AZ007	1	63	Affx-79595084	Affx-79598211	103756720	106222700	2465.981
AZ	AZ007	2	69	Affx-79597725	Affx-79547077	201808	4340394	4138.587
AZ	AZ007	3	64	Affx-79585368	Affx-79526844	85652431	87720174	2067.744
AZ	AZ007	4	55	Affx-79602130	Affx-79536260	24356850	26428603	2071.754
AZ	AZ007	8	68	Affx-79577977	Affx-79608764	1716201	4671182	2954.982
AZ	AZ007	8	59	Affx-79598875	Affx-79551520	92624078	94836380	2212.303
AZ	AZ007	9	86	Affx-79572261	Affx-79566102	194939	4321115	4126.177
AZ	AZ007	9	56	Affx-79532440	Affx-79607070	55889532	58412683	2523.152
AZ	AZ007	9	65	Affx-79594193	Affx-79559299	89707791	92301916	2594.126
AZ	AZ007	13	50	Affx-79597600	Affx-79538906	82126285	83790003	1663.719
AZ	AZ007	16	81	Affx-79581393	Affx-79556971	39696546	42964467	3267.922
AZ	AZ007	19	64	Affx-79590242	Affx-79561915	411773	3701223	3289.451
AZ	AZ007	21	62	Affx-79580960	Affx-79583258	39449147	41598954	2149.808
AZ	AZ007	27	90	Affx-79566753	Affx-79536743	6902717	10772346	3869.63
AZ	AZ007	28	87	Affx-79610220	Affx-79549726	42676930	46187338	3510.409
AZ	AZ007	29	76	Affx-79582178	Affx-79600813	638870	4065540	3426.671
AZ	AZ008	1	50	Affx-79538153	Affx-79610031	104651612	106575610	1923.999
AZ	AZ008	2	100	Affx-79567861	Affx-79536110	78409562	82717823	4308.262
AZ	AZ008	5	50	Affx-79531486	Affx-79537443	35769569	37598300	1828.732
AZ	AZ008	11	97	Affx-79523347	Affx-79609257	50547700	55063733	4516.034
AZ	AZ008	12	67	Affx-79535412	Affx-79570166	74089	2799651	2725.563
AZ	AZ008	13	50	Affx-79545165	Affx-79607484	53885496	55975423	2089.928
AZ	AZ008	16	74	Affx-79550266	Affx-79534486	54800806	58129965	3329.16
AZ	AZ008	17	49	Affx-79603684	Affx-79541755	45909072	47888480	1979.409
AZ	AZ008	19	64	Affx-79590242	Affx-79561915	411773	3701223	3289.451
AZ	AZ008	19	48	Affx-79607522	Affx-79557717	11051716	13085692	2033.977
AZ	AZ008	24	64	Affx-79608171	Affx-79541966	34549038	36886371	2337.334
AZ	AZ008	26	56	Affx-79573537	Affx-79587845	48861574	51047356	2185.783
AZ	AZ009	1	50	Affx-79538153	Affx-79610031	104651612	106575610	1923.999
AZ	AZ009	1	64	Affx-79560832	Affx-79552400	123324569	125593430	2268.862
AZ	AZ009	3	541	Affx-79593120	Affx-79523797	47390913	69107214	21716.302
AZ	AZ009	3	56	Affx-79602764	Affx-45161211	99732930	101982139	2249.21
AZ	AZ009	4	366	Affx-79568124	Affx-79536824	27551335	42885722	15334.388
AZ	AZ009	4	344	Affx-79600858	Affx-79590555	42950590	56693761	13743.172
AZ	AZ009	6	52	Affx-79563149	Affx-79555274	64599303	66550476	1951.174
AZ	AZ009	7	59	Affx-79603408	Affx-79573250	52241310	54579537	2338.228
AZ	AZ009	8	107	Affx-79598093	Affx-79602880	12020286	16449982	4429.697
AZ	AZ009	9	81	Affx-79547511	Affx-79548379	46579643	49838500	3258.858
AZ	AZ009	9	52	Affx-79596603	Affx-79582375	79156924	81383688	2226.765
AZ	AZ009	12	40	Affx-79599807	Affx-79529385	89238316	91080954	1842.639
AZ	AZ009	16	59	Affx-79550266	Affx-79541733	54800806	57565185	2764.38
AZ	AZ009	16	58	Affx-79605625	Affx-79547840	71976326	74005034	2028.709
AZ	AZ009	20	53	Affx-79539649	Affx-79541870	13238433	15546936	2308.504
AZ	AZ009	20	60	Affx-79596993	Affx-79545390	46231369	48861879	2630.511
AZ	AZ009	23	50	Affx-79559050	Affx-79532271	30541215	32403105	1861.891
AZ	AZ009	23	101	Affx-79605265	Affx-79552794	48062318	52225305	4162.988
AZ	AZ009	26	56	Affx-79573906	Affx-79582756	6327670	8363438	2035.769
AZ	AZ009	28	104	Affx-79575541	Affx-79607301	147143	5726394	5579.252
AZ	AZ010	1	56	Affx-79556141	Affx-79553947	4262563	6487166	2224.604
AZ	AZ010	1	52	Affx-79595084	Affx-79556124	103756720	105839825	2083.106
AZ	AZ010	1	48	Affx-79567768	Affx-79588231	128738716	130516779	1778.064
AZ	AZ010	2	49	Affx-79543614	Affx-79565340	78600196	80474911	1874.716
AZ	AZ010	3	463	Affx-79607617	Affx-79600158	35461631	53474159	18012.529
AZ	AZ010	4	381	Affx-79563962	Affx-79552904	23510714	38898678	15387.965
AZ	AZ010	5	53	Affx-79526313	Affx-79570797	1655667	4296368	2640.702
AZ	AZ010	6	58	Affx-79523105	Affx-79608259	95046812	97428538	2381.727
AZ	AZ010	10	65	Affx-79594291	Affx-79535931	28174477	30342371	2167.895
AZ	AZ010	10	239	Affx-79542444	Affx-79605987	55408041	64559008	9150.968
AZ	AZ010	11	120	Affx-79524813	Affx-79564342	63382	5196790	5133.409
AZ	AZ010	11	116	Affx-79532083	Affx-79593498	101318172	106724414	5406.243
AZ	AZ010	12	311	Affx-79535412	Affx-79558197	74089	13026425	12952.337
AZ	AZ010	13	51	Affx-79563567	Affx-79595247	16114285	18139713	2025.429
AZ	AZ010	14	56	Affx-79541671	Affx-79565939	35540983	37377775	1836.793
AZ	AZ010	14	59	Affx-79555586	Affx-79528432	39981231	42360053	2378.823
AZ	AZ010	16	50	Affx-79582586	Affx-79534970	61128349	62790281	1661.933
AZ	AZ010	17	355	Affx-79540155	Affx-79566481	169129	14744933	14575.805
AZ	AZ010	17	119	Affx-79538969	Affx-79540164	57288863	61436677	4147.815
AZ	AZ010	17	131	Affx-79545283	Affx-79606487	61460205	66306664	4846.46
AZ	AZ010	21	52	Affx-79538458	Affx-79565206	31962672	34070607	2107.936
AZ	AZ010	22	49	Affx-79588655	Affx-79608911	35373619	36960122	1586.504
AZ	AZ010	23	86	Affx-79534600	Affx-79605717	20900821	23832373	2931.553
AZ	AZ010	23	51	Affx-79576867	Affx-79549639	24983765	27836247	2852.483
AZ	AZ011	2	51	Affx-79602587	Affx-79605219	81180817	83727845	2547.029
AZ	AZ011	3	51	Affx-79578884	Affx-79554418	51006228	53031039	2024.812
AZ	AZ011	5	54	Affx-79603355	Affx-79536854	78654743	80697773	2043.031
AZ	AZ011	6	51	Affx-79545720	Affx-79542170	43177932	45250421	2072.49
AZ	AZ011	7	59	Affx-79564926	Affx-79550699	33205936	35427620	2221.685
AZ	AZ011	7	71	Affx-79527415	Affx-79525605	58144633	60540571	2395.939
AZ	AZ011	7	49	Affx-79529302	Affx-79600289	82027987	83729190	1701.204
AZ	AZ011	8	92	Affx-79578491	Affx-79588129	215834	4571369	4355.536
AZ	AZ011	11	69	Affx-79583060	Affx-79533900	60550997	63268807	2717.811
AZ	AZ011	12	58	Affx-79601807	Affx-79559418	59643175	62060722	2417.548
AZ	AZ011	15	51	Affx-79559458	Affx-79562638	35133742	37326788	2193.047
AZ	AZ011	16	70	Affx-79560960	Affx-79556300	11819114	14669003	2849.89
AZ	AZ011	19	95	Affx-79590242	Affx-79605657	411773	5046005	4634.233
AZ	AZ011	19	59	Affx-79594562	Affx-79598455	8303493	10564185	2260.693
AZ	AZ011	22	70	Affx-79575087	Affx-79591311	37138774	39530606	2391.833
AZ	AZ011	23	63	Affx-79603222	Affx-79547187	25205951	28546177	3340.227
AZ	AZ011	24	55	Affx-79523763	Affx-79576883	42770653	44790589	2019.937
AZ	AZ012	1	78	Affx-79572626	Affx-79580733	129576985	132464019	2887.035
AZ	AZ012	1	108	Affx-79528036	Affx-79526655	135410003	140039366	4629.364
AZ	AZ012	3	95	Affx-79587918	Affx-79544705	52945267	57251956	4306.69
AZ	AZ012	3	229	Affx-79525160	Affx-79583405	57282884	66273954	8991.071
AZ	AZ012	4	54	Affx-79597955	Affx-79589688	34170334	36244966	2074.633
AZ	AZ012	5	73	Affx-79581664	Affx-79569337	51631253	54500337	2869.085
AZ	AZ012	5	60	Affx-79588860	Affx-79569335	111691117	113770693	2079.577
AZ	AZ012	6	89	Affx-79585461	Affx-79588045	23215	4298041	4274.827
AZ	AZ012	7	52	Affx-79563742	Affx-79558660	53317692	55334980	2017.289
AZ	AZ012	8	57	Affx-79549921	Affx-79561261	36356689	38716211	2359.523
AZ	AZ012	8	51	Affx-79557392	Affx-79543135	106217231	108161554	1944.324
AZ	AZ012	10	368	Affx-79546806	Affx-79563532	30831107	44855632	14024.526
AZ	AZ012	17	284	Affx-79566588	Affx-79607211	22551964	34371995	11820.032
AZ	AZ012	18	470	Affx-79602539	Affx-79533545	41071659	61274162	20202.504
AZ	AZ012	23	52	Affx-79535628	Affx-79530613	7464390	9388710	1924.321
AZ	AZ012	24	52	Affx-79548851	Affx-79543707	12059023	14049529	1990.507
AZ	AZ012	28	82	Affx-79552068	Affx-79563092	18750792	22068118	3317.327
AZ	AZ012	28	48	Affx-79530630	Affx-79538542	24578175	26474488	1896.314
AZ	AZ012	29	55	Affx-79555870	Affx-79587877	9959101	11769773	1810.673
AZ	AZ013	1	90	Affx-79598945	Affx-79553145	115469570	118952126	3482.557
AZ	AZ013	2	48	Affx-79554232	Affx-79568259	70967164	72874513	1907.35
AZ	AZ013	3	100	Affx-79594795	Affx-79583387	115754803	120194595	4439.793
AZ	AZ013	4	88	Affx-79555917	Affx-79533706	31180607	34892999	3712.393
AZ	AZ013	5	51	Affx-79591486	Affx-79559723	28326966	30630841	2303.876
AZ	AZ013	7	84	Affx-79542216	Affx-79610115	34037356	37365445	3328.09
AZ	AZ013	7	64	Affx-79565539	Affx-79588095	67232679	69364906	2132.228
AZ	AZ013	11	89	Affx-79595969	Affx-79579145	84041475	87420420	3378.946
AZ	AZ013	15	60	Affx-40650557	Affx-79569688	45980850	50685864	4705.015
AZ	AZ013	22	64	Affx-79602631	Affx-79597030	46015577	48113134	2097.558
AZ	AZ013	27	86	Affx-79589596	Affx-79541130	6367100	9719011	3351.912
AZ	AZ013	28	61	Affx-79553632	Affx-79594759	10551859	12657697	2105.839
AZ	AZ014	1	96	Affx-79562162	Affx-79610348	10768121	15294726	4526.606
AZ	AZ014	1	50	Affx-79554713	Affx-79555470	68212263	70051483	1839.221
AZ	AZ014	6	56	Affx-79603387	Affx-79585477	53534368	55437098	1902.731
AZ	AZ014	11	53	Affx-79589199	Affx-79608341	71458670	73535072	2076.403
AZ	AZ014	11	64	Affx-39326780	Affx-79532097	77370016	79506401	2136.386
AZ	AZ014	12	49	Affx-79591844	Affx-79566740	21485459	23054649	1569.191
AZ	AZ014	15	58	Affx-79538305	Affx-79567144	356758	3343774	2987.017
AZ	AZ014	19	53	Affx-79585113	Affx-79560038	11311039	13578814	2267.776
AZ	AZ014	27	49	Affx-79537919	Affx-79602703	7521730	9564753	2043.024
AZ	AZ015	1	116	Affx-79543269	Affx-79606745	29082232	34484735	5402.504
AZ	AZ015	1	48	Affx-79566511	Affx-79603531	64111760	66056030	1944.271
AZ	AZ015	1	51	Affx-79553183	Affx-79554714	68625982	70555950	1929.969
AZ	AZ015	1	48	Affx-79588223	Affx-79582424	116118503	117879376	1760.874
AZ	AZ015	2	49	Affx-79582651	Affx-79603167	77679550	79520399	1840.85
AZ	AZ015	3	60	Affx-79523253	Affx-79549749	16643829	19063269	2419.441
AZ	AZ015	4	66	Affx-79534668	Affx-79555913	102018593	104488271	2469.679
AZ	AZ015	5	59	Affx-79594027	Affx-79550617	36793461	38759042	1965.582
AZ	AZ015	5	71	Affx-79606272	Affx-79598761	56723962	61197882	4473.921
AZ	AZ015	10	61	Affx-79577605	Affx-79538824	32807797	35025579	2217.783
AZ	AZ015	12	53	Affx-79607469	Affx-79591868	60547404	62657393	2109.99
AZ	AZ015	14	56	Affx-79570184	Affx-79531268	58724318	60787570	2063.253
AZ	AZ015	16	108	Affx-79558890	Affx-79556302	14286322	19531067	5244.746
AZ	AZ015	19	92	Affx-79590242	Affx-79556360	411773	4905522	4493.75
AZ	AZ015	21	158	Affx-79545414	Affx-79586036	35109473	40815464	5705.992
AZ	AZ015	28	64	Affx-79597117	Affx-79594759	10439059	12657697	2218.639
AZ	AZ016	1	56	Affx-79556141	Affx-79553947	4262563	6487166	2224.604
AZ	AZ016	1	55	Affx-79530051	Affx-79548475	46476542	48506913	2030.372
AZ	AZ016	2	102	Affx-79585167	Affx-79590288	74496631	78270816	3774.186
AZ	AZ016	5	92	Affx-79536852	Affx-79579485	616247	5079731	4463.485
AZ	AZ016	6	61	Affx-79583474	Affx-79608248	7953688	11179862	3226.175
AZ	AZ016	6	48	Affx-79564503	Affx-79544828	81014300	83155765	2141.466
AZ	AZ016	7	71	Affx-79572245	Affx-79573629	50175485	52678659	2503.175
AZ	AZ016	8	78	Affx-79590753	Affx-79588129	998917	4571369	3572.453
AZ	AZ016	9	65	Affx-79572261	Affx-79602905	194939	3349442	3154.504
AZ	AZ016	12	106	Affx-79570400	Affx-79540740	41248367	46846736	5598.37
AZ	AZ016	16	42	Affx-79578677	Affx-79580887	3925940	6800417	2874.478
AZ	AZ016	17	51	Affx-79531724	Affx-79534976	36009247	38006419	1997.173
AZ	AZ016	19	51	Affx-79584441	Affx-79536095	51586804	53800711	2213.908
AZ	AZ016	28	56	Affx-79598667	Affx-79542916	5223569	7332209	2108.641
AZ	AZ016	29	71	Affx-79582178	Affx-79531430	638870	3899685	3260.816
AZ	AZ017	1	89	Affx-79595875	Affx-79611189	121497412	124996199	3498.788
AZ	AZ017	2	54	Affx-79606139	Affx-79553491	65185031	67466593	2281.563
AZ	AZ017	4	52	Affx-79529945	Affx-79560226	83217537	85516964	2299.428
AZ	AZ017	7	59	Affx-79607988	Affx-79538694	54355888	56439415	2083.528
AZ	AZ017	8	80	Affx-79534765	Affx-79600332	88739781	91943856	3204.076
AZ	AZ017	12	165	Affx-79526154	Affx-79546051	23483972	29898357	6414.386
AZ	AZ017	15	80	Affx-79540124	Affx-79585034	55505483	58636978	3131.496
AZ	AZ017	16	55	Affx-79577235	Affx-79545262	3217862	6505047	3287.186
AZ	AZ017	28	68	Affx-79588754	Affx-79531022	23559152	26307611	2748.46
AZ	AZ017	29	108	Affx-79592278	Affx-79525565	7173107	11112622	3939.516
AZ	AZ018	1	57	Affx-79543284	Affx-38036444	6461213	9203688	2742.476
AZ	AZ018	1	49	Affx-79572976	Affx-79600426	68372885	70213523	1840.639
AZ	AZ018	2	51	Affx-79541832	Affx-79563014	17909962	19514921	1604.96
AZ	AZ018	2	74	Affx-79610829	Affx-79534035	46928064	49813470	2885.407
AZ	AZ018	6	58	Affx-79591536	Affx-79564001	52193567	54452327	2258.761
AZ	AZ018	8	52	Affx-79577988	Affx-79589848	77988304	80505084	2516.781
AZ	AZ018	11	99	Affx-79551686	Affx-79546038	81609087	85167500	3558.414
AZ	AZ018	15	56	Affx-79533957	Affx-79594451	45268923	48338966	3070.044
AZ	AZ018	18	72	Affx-79564152	Affx-79533538	35683040	38175666	2492.627
AZ	AZ018	20	68	Affx-79592112	Affx-79606150	44405357	47418684	3013.328
AZ	AZ019	1	68	Affx-79575701	Affx-79570152	3982537	6835664	2853.128
AZ	AZ019	5	705	Affx-79536852	Affx-79609544	616247	29241541	28625.295
AZ	AZ019	5	86	Affx-79599489	Affx-79543055	29272810	32770918	3498.109
AZ	AZ019	5	206	Affx-79557297	Affx-79547373	32791467	40558024	7766.558
AZ	AZ019	5	452	Affx-79549810	Affx-79545654	101691785	121147764	19455.98
AZ	AZ019	6	68	Affx-79562466	Affx-79581140	65632049	68344320	2712.272
AZ	AZ019	7	53	Affx-79543114	Affx-79568735	52582348	54619620	2037.273
AZ	AZ019	8	50	Affx-79592456	Affx-79560293	12864889	15104398	2239.51
AZ	AZ019	11	236	Affx-79610748	Affx-79529053	41840867	50865465	9024.599
AZ	AZ019	11	241	Affx-79542481	Affx-79571742	50948490	61376090	10427.601
AZ	AZ019	11	94	Affx-79524440	Affx-79533901	61431011	64837994	3406.984
AZ	AZ019	12	53	Affx-79554040	Affx-79539500	37012126	39795293	2783.168
AZ	AZ019	15	73	Affx-79549437	Affx-79554860	51076233	54327246	3251.014
AZ	AZ019	18	51	Affx-79606108	Affx-79586827	6353439	8184410	1830.972
AZ	AZ019	21	53	Affx-79551953	Affx-79586036	38939971	40815464	1875.494
AZ	AZ019	22	54	Affx-79593815	Affx-79561543	21747909	23557087	1809.179
AZ	AZ019	23	65	Affx-79571855	Affx-79576397	8127135	10727244	2600.11
AZ	AZ019	23	140	Affx-79570742	Affx-79571852	35960869	40542046	4581.178
AZ	AZ019	27	55	Affx-79527348	Affx-79564698	13912892	15780864	1867.973
AZ	AZ019	28	368	Affx-79575541	Affx-79607607	147143	15905323	15758.181
AZ	AZ019	28	72	Affx-44456361	Affx-79531021	21106752	23926544	2819.793
AZ	AZ020	1	87	Affx-79536972	Affx-79541496	107116788	110018926	2902.139
AZ	AZ020	1	337	Affx-79530756	Affx-79532925	110042354	123468771	13426.418
AZ	AZ020	1	83	Affx-79560833	Affx-79532928	123497468	126636182	3138.715
AZ	AZ020	2	504	Affx-79597725	Affx-79575882	201808	22711627	22509.82
AZ	AZ020	2	273	Affx-79608405	Affx-79534034	35667000	46053773	10386.774
AZ	AZ020	2	310	Affx-42110317	Affx-79539026	46121892	58475644	12353.753
AZ	AZ020	2	49	Affx-79540960	Affx-79588587	58554557	60163482	1608.926
AZ	AZ020	2	115	Affx-79548754	Affx-79547938	60227391	64355274	4127.884
AZ	AZ020	2	53	Affx-79611550	Affx-79604262	64372497	66281520	1909.024
AZ	AZ020	2	252	Affx-79600647	Affx-79568256	123716042	133707019	9990.978
AZ	AZ020	4	49	Affx-79609995	Affx-79536817	14230998	16024301	1793.304
AZ	AZ020	4	351	Affx-79597956	Affx-79576968	35049459	49131068	14081.61
AZ	AZ020	4	68	Affx-79587965	Affx-79566171	49156738	52075243	2918.506
AZ	AZ020	4	144	Affx-79592338	Affx-79585404	53816027	59450336	5634.31
AZ	AZ020	4	198	Affx-79573572	Affx-79609536	59475750	67444791	7969.042
AZ	AZ020	5	112	Affx-79536852	Affx-79576048	616247	5671823	5055.577
AZ	AZ020	5	66	Affx-79594894	Affx-79578442	5708723	8645313	2936.591
AZ	AZ020	5	58	Affx-79539245	Affx-79596447	8880216	11332988	2452.773
AZ	AZ020	6	458	Affx-79596485	Affx-79611089	16924862	35405794	18480.933
AZ	AZ020	8	187	Affx-79578491	Affx-79593327	215834	9592012	9376.179
AZ	AZ020	8	187	Affx-79582352	Affx-79582332	9616212	17285143	7668.932
AZ	AZ020	8	558	Affx-79606314	Affx-79577049	17312576	41007922	23695.347
AZ	AZ020	8	63	Affx-79535824	Affx-79553052	52787941	54901184	2113.244
AZ	AZ020	8	54	Affx-79564517	Affx-79608280	55480940	57800727	2319.788
AZ	AZ020	9	199	Affx-79527440	Affx-79549160	22036553	30344939	8308.387
AZ	AZ020	9	43	Affx-79590765	Affx-79588154	30374273	31951402	1577.13
AZ	AZ020	9	158	Affx-79574421	Affx-79565286	31975488	37782596	5807.109
AZ	AZ020	9	48	Affx-79585569	Affx-79595028	37807090	39900920	2093.831
AZ	AZ020	9	235	Affx-79599613	Affx-79558069	39949572	49809438	9859.867
AZ	AZ020	9	59	Affx-79548379	Affx-79595823	49838500	52113018	2274.519
AZ	AZ020	9	75	Affx-79562850	Affx-79542301	53212056	56708078	3496.023
AZ	AZ020	9	231	Affx-79577543	Affx-79575666	83978948	92900470	8921.523
AZ	AZ020	10	88	Affx-79552451	Affx-79573719	415380	4109276	3693.897
AZ	AZ020	10	185	Affx-79542459	Affx-79533882	90700625	97460137	6759.513
AZ	AZ020	11	529	Affx-79571192	Affx-79588303	10836892	31561216	20724.325
AZ	AZ020	11	138	Affx-79546838	Affx-79588306	31583534	37166794	5583.261
AZ	AZ020	11	46	Affx-79530074	Affx-79556193	37262751	39143149	1880.399
AZ	AZ020	11	158	Affx-79528064	Affx-79580235	74057291	79706385	5649.095
AZ	AZ020	12	151	Affx-79539493	Affx-79589235	2338149	9241922	6903.774
AZ	AZ020	12	201	Affx-79563246	Affx-79548556	9270744	16589500	7318.757
AZ	AZ020	13	188	Affx-79582525	Affx-79601210	514352	8364058	7849.707
AZ	AZ020	14	97	Affx-79528771	Affx-79588429	79639936	83497718	3857.783
AZ	AZ020	15	147	Affx-79538305	Affx-79569228	356758	7495395	7138.638
AZ	AZ020	16	299	Affx-79596871	Affx-79547840	62558883	74005034	11446.152
AZ	AZ020	16	207	Affx-79588486	Affx-79527015	74028391	81695869	7667.479
AZ	AZ020	17	72	Affx-79540155	Affx-79563281	169129	3574815	3405.687
AZ	AZ020	17	218	Affx-79585907	Affx-79563607	48834921	57961465	9126.545
AZ	AZ020	18	169	Affx-79553430	Affx-79547038	40959479	47700772	6741.294
AZ	AZ020	19	194	Affx-79590242	Affx-79567343	411773	9488529	9076.757
AZ	AZ020	19	311	Affx-79525299	Affx-79558950	9510411	21118947	11608.537
AZ	AZ020	19	453	Affx-79567161	Affx-79572425	21138393	38654978	17516.586
AZ	AZ020	20	68	Affx-79557098	Affx-79573860	68934421	71768668	2834.248
AZ	AZ020	21	206	Affx-79586032	Affx-79609487	20757467	29531218	8773.752
AZ	AZ020	21	57	Affx-79597779	Affx-79583879	32009861	34332112	2322.252
AZ	AZ020	22	83	Affx-79596253	Affx-79564438	19950895	22827459	2876.565
AZ	AZ020	22	57	Affx-79597798	Affx-79594665	22890386	24800354	1909.969
AZ	AZ020	22	171	Affx-48311650	Affx-79600034	24842302	31367989	6525.688
AZ	AZ020	22	449	Affx-79574278	Affx-79599314	31391248	47889334	16498.087
AZ	AZ020	22	70	Affx-79583903	Affx-79537282	47912122	51247216	3335.095
AZ	AZ020	22	122	Affx-43257337	Affx-79585230	51259714	55927163	4667.45
AZ	AZ020	23	193	Affx-79559046	Affx-79585248	111325	9512364	9401.04
AZ	AZ020	23	50	Affx-79595509	Affx-79611458	20322155	22067568	1745.414
AZ	AZ020	23	53	Affx-79538488	Affx-79565492	29138946	31429866	2290.921
AZ	AZ020	24	163	Affx-79585249	Affx-79524139	18554322	24573661	6019.34
AZ	AZ020	24	497	Affx-79590384	Affx-79586987	24604531	43134861	18530.331
AZ	AZ020	25	148	Affx-79570262	Affx-79572156	20149905	24868803	4718.899
AZ	AZ020	26	252	Affx-79539109	Affx-79578333	400500	10826877	10426.378
AZ	AZ020	26	47	Affx-79532729	Affx-79609158	18875160	20617830	1742.671
AZ	AZ020	26	51	Affx-79588723	Affx-79549697	36266378	37850674	1584.297
AZ	AZ020	26	174	Affx-79548090	Affx-79572164	38058131	44311764	6253.634
AZ	AZ020	28	147	Affx-79575541	Affx-79532314	147143	7399793	7252.651
AZ	AZ020	29	56	Affx-79582178	Affx-79542925	638870	3095026	2456.157
AZ	AZ021	1	53	Affx-79545924	Affx-79548463	138926422	140998299	2071.878
AZ	AZ021	2	61	Affx-79596204	Affx-79572108	82201825	84907907	2706.083
AZ	AZ021	4	58	Affx-79581097	Affx-79569124	35863275	38006544	2143.27
AZ	AZ021	5	51	Affx-79536852	Affx-79537997	616247	2751970	2135.724
AZ	AZ021	6	62	Affx-79583475	Affx-79588063	80071965	82995798	2923.834
AZ	AZ021	7	87	Affx-79568540	Affx-79582320	64370454	67647979	3277.526
AZ	AZ021	9	48	Affx-79607393	Affx-79550769	42623279	44752213	2128.935
AZ	AZ021	9	58	Affx-79541430	Affx-79525627	57351160	59989461	2638.302
AZ	AZ021	10	49	Affx-38813849	Affx-79547663	53510623	55380556	1869.934
AZ	AZ021	20	55	Affx-79541890	Affx-79588616	48462238	50687158	2224.921
AZ	AZ021	22	51	Affx-79560572	Affx-79596263	49578060	51726634	2148.575
AZ	AZ021	23	67	Affx-79529199	Affx-79587791	7552454	10211728	2659.275
AZ	AZ021	28	90	Affx-79575541	Affx-79556541	147143	5201924	5054.782
AZ	AZ021	29	71	Affx-79582178	Affx-79531430	638870	3899685	3260.816
AZ	AZ022	1	61	Affx-79598968	Affx-79564319	46656098	49170394	2514.297
AZ	AZ022	4	49	Affx-79537418	Affx-79532348	47655155	49425280	1770.126
AZ	AZ022	5	65	Affx-79602170	Affx-79543071	80558781	83262257	2703.477
AZ	AZ022	7	107	Affx-79598829	Affx-79586379	60934814	64746698	3811.885
AZ	AZ022	8	91	Affx-79577977	Affx-79582923	1716201	6036691	4320.491
AZ	AZ022	10	83	Affx-79580205	Affx-79604103	79486015	82344791	2858.777
AZ	AZ022	17	62	Affx-79605638	Affx-79554900	39021420	41858616	2837.197
AZ	AZ022	19	67	Affx-79590242	Affx-79563864	411773	3874800	3463.028
AZ	AZ022	22	58	Affx-79601398	Affx-79525772	47571354	50429718	2858.365
AZ	AZ022	27	101	Affx-79609844	Affx-79530256	51596	4576039	4524.444
AZ	AZ022	29	59	Affx-79579980	Affx-79526564	7277331	9441258	2163.928
AZ	AZ023	1	61	Affx-79547608	Affx-79572968	139597834	141815958	2218.125
AZ	AZ023	2	127	Affx-79575472	Affx-79592086	45993564	51128341	5134.778
AZ	AZ023	2	122	Affx-79557748	Affx-79535560	73476758	78122065	4645.308
AZ	AZ023	2	55	Affx-79527292	Affx-79542709	98516616	100789091	2272.476
AZ	AZ023	3	63	Affx-79607623	Affx-79608203	62983615	65235220	2251.606
AZ	AZ023	6	121	Affx-79532391	Affx-79582294	94867138	99666785	4799.648
AZ	AZ023	8	50	Affx-79609379	Affx-79607685	75954871	78104213	2149.343
AZ	AZ023	8	54	Affx-79560772	Affx-79562126	79084942	81140377	2055.436
AZ	AZ023	9	93	Affx-79601015	Affx-79558704	44585072	48730606	4145.535
AZ	AZ023	10	52	Affx-79527484	Affx-79523867	13682629	15881974	2199.346
AZ	AZ023	10	48	Affx-79604602	Affx-79538203	71626281	73490393	1864.113
AZ	AZ023	20	48	Affx-79583234	Affx-79577789	13456698	15654660	2197.963
AZ	AZ023	20	52	Affx-79606878	Affx-79549580	46984610	49287205	2302.596
AZ	AZ023	21	89	Affx-79563040	Affx-79555025	370772	6643319	6272.548
AZ	AZ024	2	61	Affx-79577299	Affx-79536637	54062953	56286927	2223.975
AZ	AZ024	6	79	Affx-79602198	Affx-79529290	51622852	54748506	3125.655
AZ	AZ024	7	96	Affx-79579523	Affx-79533318	39522137	43820969	4298.833
AZ	AZ024	10	56	Affx-79542456	Affx-79605096	76428906	78437234	2008.329
AZ	AZ024	12	55	Affx-79609426	Affx-79609621	23579624	25487581	1907.958
AZ	AZ024	13	63	Affx-79533464	Affx-79595251	43758327	45923954	2165.628
AZ	AZ024	15	70	Affx-79547806	Affx-79538310	60878030	63428913	2550.884
AZ	AZ024	16	49	Affx-79582578	Affx-79580887	3493239	6800417	3307.179
AZ	AZ024	16	81	Affx-79542636	Affx-79603665	7849873	11647863	3797.991
AZ	AZ024	16	53	Affx-79551033	Affx-79526726	60775144	62472445	1697.302
AZ	AZ024	16	54	Affx-79588488	Affx-79527015	79571650	81695869	2124.22
AZ	AZ024	19	56	Affx-79594562	Affx-79609816	8303493	10471940	2168.448
AZ	AZ024	20	52	Affx-79599257	Affx-79596988	30972549	32922135	1949.587
AZ	AZ024	21	50	Affx-79544505	Affx-79583879	32286834	34332112	2045.279
AZ	AZ024	27	70	Affx-79609844	Affx-79556523	51596	3168622	3117.027
AZ	AZ025	1	284	Affx-79574883	Affx-79530416	33093880	44633302	11539.423
AZ	AZ025	1	823	Affx-79527200	Affx-79600433	45297441	77500656	32203.216
AZ	AZ025	1	72	Affx-79572626	Affx-79582986	129576985	132181940	2604.956
AZ	AZ025	2	81	Affx-79585158	Affx-79609958	52953408	55798843	2845.436
AZ	AZ025	2	62	Affx-79535559	Affx-79572446	73778121	76147745	2369.625
AZ	AZ025	2	51	Affx-79576338	Affx-79575873	123462281	125436028	1973.748
AZ	AZ025	5	327	Affx-79538638	Affx-79535766	46763127	61303396	14540.27
AZ	AZ025	5	122	Affx-79581665	Affx-79555232	61326157	65220080	3893.924
AZ	AZ025	5	816	Affx-79542144	Affx-79572877	65245133	96990184	31745.052
AZ	AZ025	6	76	Affx-79532850	Affx-79546582	62280350	65189452	2909.103
AZ	AZ025	6	52	Affx-79549870	Affx-79554542	82820301	84966700	2146.4
AZ	AZ025	6	168	Affx-79548281	Affx-79588072	91930752	98714709	6783.958
AZ	AZ025	7	51	Affx-79532398	Affx-79550695	21506342	23506403	2000.062
AZ	AZ025	7	51	Affx-79583504	Affx-79555310	74568744	76343692	1774.949
AZ	AZ025	7	207	Affx-79527150	Affx-79552283	89295977	96756747	7460.771
AZ	AZ025	8	464	Affx-79583537	Affx-79562127	70783787	90334841	19551.055
AZ	AZ025	8	323	Affx-79556068	Affx-79538068	90362037	102557953	12195.917
AZ	AZ025	10	54	Affx-79528047	Affx-79574095	39732917	41641798	1908.882
AZ	AZ025	10	54	Affx-79538819	Affx-79564802	102319387	104270835	1951.449
AZ	AZ025	12	67	Affx-79539498	Affx-79566656	36731061	40152618	3421.558
AZ	AZ025	12	92	Affx-79552522	Affx-79569007	66945172	71160218	4215.047
AZ	AZ025	12	375	Affx-79531241	Affx-79529385	76775475	91080954	14305.48
AZ	AZ025	13	1127	Affx-79596776	Affx-79575778	1257023	45164855	43907.833
AZ	AZ025	13	40	Affx-79579181	Affx-79585802	45192916	46319463	1126.548
AZ	AZ025	13	135	Affx-79596024	Affx-79548594	69528897	74442388	4913.492
AZ	AZ025	17	804	Affx-79581408	Affx-79599903	14622054	47916535	33294.482
AZ	AZ025	17	282	Affx-79607814	Affx-79580342	47963006	59610031	11647.026
AZ	AZ025	18	68	Affx-79558932	Affx-79599180	26908667	29109672	2201.006
AZ	AZ025	18	182	Affx-79588528	Affx-79584416	34810850	41463402	6652.553
AZ	AZ025	21	49	Affx-79573123	Affx-79600015	33270272	35002584	1732.313
AZ	AZ025	26	462	Affx-79610467	Affx-79543756	17631777	35760323	18128.547
AZ	AZ025	26	421	Affx-79587840	Affx-79589589	35808365	51631967	15823.603
AZ	AZ025	27	161	Affx-79565767	Affx-79547258	35236066	41036998	5800.933
AZ	AZ025	28	111	Affx-79523778	Affx-79549726	41909576	46187338	4277.763
AZ	AZ026	1	74	Affx-79565921	Affx-79584827	131941563	134927464	2985.902
AZ	AZ026	2	50	Affx-79560064	Affx-79552703	28838545	30690759	1852.215
AZ	AZ026	2	52	Affx-79597713	Affx-42329321	102705826	104857458	2151.633
AZ	AZ026	3	48	Affx-79581075	Affx-79605349	51773172	53365493	1592.322
AZ	AZ026	4	114	Affx-79598742	Affx-79556616	87539503	91661392	4121.89
AZ	AZ026	5	183	Affx-79594895	Affx-79563981	60874724	66983936	6109.213
AZ	AZ026	6	137	Affx-79545709	Affx-79552221	29597337	34813263	5215.927
AZ	AZ026	6	61	Affx-79594079	Affx-79581144	83125035	85622267	2497.233
AZ	AZ026	7	55	Affx-79582895	Affx-79554564	50540655	52496723	1956.069
AZ	AZ026	9	48	Affx-79535280	Affx-79597425	7833782	9541931	1708.15
AZ	AZ026	10	48	Affx-79595166	Affx-79578596	89205558	91029822	1824.265
AZ	AZ026	11	100	Affx-79580790	Affx-79537031	15484408	19055557	3571.15
AZ	AZ026	11	238	Affx-79555502	Affx-79568594	20424953	29464183	9039.231
AZ	AZ026	14	49	Affx-79545192	Affx-79534925	28948873	30824424	1875.552
AZ	AZ026	14	77	Affx-79560451	Affx-79595282	52020946	54840889	2819.944
AZ	AZ026	14	56	Affx-79574966	Affx-79586721	71598809	73539341	1940.533
AZ	AZ026	18	53	Affx-79562997	Affx-79534516	29056945	30973492	1916.548
AZ	AZ026	19	55	Affx-79590242	Affx-79544412	411773	3157190	2745.418
AZ	AZ026	22	76	Affx-79557124	Affx-79561546	36541092	39148436	2607.345
AZ	AZ026	23	132	Affx-79545467	Affx-79558427	5531932	10957002	5425.071
AZ	AZ026	28	52	Affx-79550507	Affx-79601449	11592545	13338548	1746.004
AZ	AZ026	28	129	Affx-79575973	Affx-79601460	38034451	42470714	4436.264
AZ	AZ027	1	52	Affx-79598227	Affx-79545939	22897426	24896360	1998.935
AZ	AZ027	1	191	Affx-79539382	Affx-79546748	101773151	108892087	7118.937
AZ	AZ027	2	75	Affx-79543601	Affx-79577771	46546667	49468995	2922.329
AZ	AZ027	3	65	Affx-79553673	Affx-79611004	74149079	76496947	2347.869
AZ	AZ027	5	73	Affx-79532357	Affx-79548225	1005908	4593002	3587.095
AZ	AZ027	5	65	Affx-79541264	Affx-79589727	34680079	37254183	2574.105
AZ	AZ027	6	58	Affx-79598790	Affx-79581688	44826085	46886773	2060.689
AZ	AZ027	7	165	Affx-79566094	Affx-79572233	103400963	109465390	6064.428
AZ	AZ027	7	64	Affx-79600267	Affx-79549085	109499882	111872053	2372.172
AZ	AZ027	8	697	Affx-79538080	Affx-79546663	62413262	91149489	28736.228
AZ	AZ027	9	52	Affx-79550777	Affx-79557444	70643302	72975524	2332.223
AZ	AZ027	9	295	Affx-79554638	Affx-79546694	82069280	93270800	11201.521
AZ	AZ027	13	51	Affx-79599071	Affx-79538885	23751499	25625292	1873.794
AZ	AZ027	13	53	Affx-40133516	Affx-79599094	77077342	79000226	1922.885
AZ	AZ027	14	49	Affx-79586707	Affx-79534927	43155281	45049182	1893.902
AZ	AZ027	20	321	Affx-79570724	Affx-79572115	56971753	69125793	12154.041
AZ	AZ027	22	51	Affx-79596253	Affx-79537865	19950895	21717135	1766.241
AZ	AZ028	1	76	Affx-79610138	Affx-79525894	39282526	42482352	3199.827
AZ	AZ028	3	62	Affx-79545588	Affx-79568293	606571	3345581	2739.011
AZ	AZ028	4	69	Affx-79572539	Affx-79526587	82772420	85724685	2952.266
AZ	AZ028	4	54	Affx-79560229	Affx-79587983	89338759	91325215	1986.457
AZ	AZ028	17	77	Affx-79603097	Affx-79581977	16934086	19548263	2614.178
AZ	AZ028	21	51	Affx-79597011	Affx-79533594	2909351	5498786	2589.436
AZ	AZ028	27	54	Affx-79577394	Affx-79555111	2174913	4442171	2267.259
AZ	AZ028	28	111	Affx-79587871	Affx-79580520	2760419	7111416	4350.998
AZ	AZ029	1	59	Affx-79575701	Affx-79577129	3982537	6426558	2444.022
AZ	AZ029	1	121	Affx-79543276	Affx-79563780	49073391	53967901	4894.511
AZ	AZ029	2	56	Affx-79565193	Affx-79545355	32918974	35143690	2224.717
AZ	AZ029	3	219	Affx-79535696	Affx-79543825	24062548	32729181	8666.634
AZ	AZ029	3	65	Affx-79536793	Affx-79580542	32757625	35426388	2668.764
AZ	AZ029	3	135	Affx-79603297	Affx-79535148	38412990	43952264	5539.275
AZ	AZ029	9	50	Affx-79562852	Affx-79551541	57284210	59500568	2216.359
AZ	AZ029	10	529	Affx-79591779	Affx-79590920	33151249	52981248	19830
AZ	AZ029	10	255	Affx-79549311	Affx-79563231	88169011	97408554	9239.544
AZ	AZ029	11	181	Affx-79606412	Affx-79600485	44016679	51204739	7188.061
AZ	AZ029	15	51	Affx-79551001	Affx-79560955	56088866	57848112	1759.247
AZ	AZ029	20	50	Affx-79540981	Affx-79604802	23855789	26084938	2229.15
AZ	AZ029	21	71	Affx-79601995	Affx-79576386	37894576	40522851	2628.276
AZ	AZ029	23	52	Affx-79559046	Affx-79590372	111325	3628165	3516.841
AZ	AZ029	23	54	Affx-79589536	Affx-79533184	5028293	7205815	2177.523
AZ	AZ030	1	53	Affx-79558141	Affx-79552438	86760078	88942208	2182.131
AZ	AZ030	1	57	Affx-79562554	Affx-79588233	132144404	134430237	2285.834
AZ	AZ030	3	68	Affx-79564225	Affx-79553670	63418109	65848669	2430.561
AZ	AZ030	5	89	Affx-79536852	Affx-79559185	616247	4998607	4382.361
AZ	AZ030	5	51	Affx-79536292	Affx-79529955	5420243	7566799	2146.557
AZ	AZ030	5	56	Affx-79574768	Affx-79597986	15277911	17426172	2148.262
AZ	AZ030	5	56	Affx-79605388	Affx-79591493	51665588	53903121	2237.534
AZ	AZ030	8	90	Affx-79578491	Affx-79573645	215834	4465602	4249.769
AZ	AZ030	8	52	Affx-79549937	Affx-79531993	6714475	9258914	2544.44
AZ	AZ030	8	51	Affx-79533787	Affx-79564756	55041834	57259753	2217.92
AZ	AZ030	8	52	Affx-79573638	Affx-79609217	110195836	111840499	1644.664
AZ	AZ030	10	50	Affx-79566576	Affx-79546000	57567633	59396400	1828.768
AZ	AZ030	10	62	Affx-79538202	Affx-79602398	70687519	72857224	2169.706
AZ	AZ030	11	101	Affx-79592661	Affx-79595191	49481907	53983891	4501.985
AZ	AZ030	11	79	Affx-79579141	Affx-79606767	70774095	73825659	3051.565
AZ	AZ030	12	57	Affx-79585775	Affx-79609268	59307022	61690051	2383.03
AZ	AZ030	14	130	Affx-79532574	Affx-79599842	71705576	76773634	5068.059
AZ	AZ030	15	56	Affx-79559989	Affx-79526186	50790496	53479943	2689.448
AZ	AZ030	16	55	Affx-79608102	Affx-79529108	15983014	18946099	2963.086
AZ	AZ030	19	108	Affx-79590242	Affx-79526213	411773	5635229	5223.457
AZ	AZ030	22	56	Affx-79602007	Affx-79579334	22648224	24444958	1796.735
AZ	AZ030	22	54	Affx-79525769	Affx-79605248	44117768	46141361	2023.594
AZ	AZ030	24	97	Affx-79603788	Affx-79600063	11237812	14965265	3727.454
AZ	AZ030	24	137	Affx-79547211	Affx-79597840	50088476	55227403	5138.928
AZ	AZ030	25	55	Affx-79592212	Affx-79581548	33800662	35899118	2098.457
AZ	AZ030	29	117	Affx-79582178	Affx-79594787	638870	6070201	5431.332
AZ	AZ030	29	50	Affx-79560633	Affx-79603833	11430813	13212552	1781.74
AZ	AZ031	1	56	Affx-79576166	Affx-79572967	132900643	135094575	2193.933
AZ	AZ031	4	54	Affx-79591450	Affx-79598715	112477133	114802514	2325.382
AZ	AZ031	6	129	Affx-79544825	Affx-79610113	6837201	13290088	6452.888
AZ	AZ031	7	49	Affx-79568735	Affx-79539889	54619620	56355387	1735.768
AZ	AZ031	8	63	Affx-79563168	Affx-79546632	16125803	18583229	2457.427
AZ	AZ031	9	71	Affx-47681373	Affx-79539930	45523681	48639820	3116.14
AZ	AZ031	9	62	Affx-79605915	Affx-79552339	63036210	65731130	2694.921
AZ	AZ031	11	51	Affx-79574114	Affx-79537662	48188749	50268325	2079.577
AZ	AZ031	11	62	Affx-79523347	Affx-79546030	50547700	53364654	2816.955
AZ	AZ031	14	66	Affx-79604158	Affx-79540102	28858954	31340984	2482.031
AZ	AZ031	14	72	Affx-79590134	Affx-79538917	60943256	63220749	2277.494
AZ	AZ031	19	62	Affx-79590242	Affx-79543571	411773	3660633	3248.861
AZ	AZ031	19	55	Affx-79562300	Affx-79539599	8738419	10735506	1997.088
AZ	AZ032	1	93	Affx-79576163	Affx-79540627	10794679	15146012	4351.334
AZ	AZ032	1	48	Affx-79608022	Affx-79606378	48730343	50832671	2102.329
AZ	AZ032	2	62	Affx-79579866	Affx-79586866	938624	4519211	3580.588
AZ	AZ032	2	64	Affx-79583858	Affx-79563627	81797367	84717976	2920.61
AZ	AZ032	3	55	Affx-79563951	Affx-79541190	45265876	47345027	2079.152
AZ	AZ032	4	54	Affx-79588824	Affx-79544726	25239811	27345747	2105.937
AZ	AZ032	10	60	Affx-79543306	Affx-79585700	44956769	46982919	2026.151
AZ	AZ032	14	61	Affx-79558253	Affx-79540109	62208448	64638577	2430.13
AZ	AZ032	15	80	Affx-79581373	Affx-79548631	36088380	39361699	3273.32
AZ	AZ032	16	49	Affx-79561446	Affx-79526726	60905204	62472445	1567.242
AZ	AZ032	17	59	Affx-79601287	Affx-79560503	37864817	40565470	2700.654
AZ	AZ032	18	50	Affx-79552648	Affx-79540169	20678664	22519600	1840.937
AZ	AZ032	20	55	Affx-79590303	Affx-79554992	30082201	32288930	2206.73
AZ	AZ032	23	66	Affx-79573884	Affx-79557146	48093847	50823517	2729.671
AZ	AZ032	27	72	Affx-79609844	Affx-79551268	51596	3237343	3185.748
AZ	AZ033	1	67	Affx-79590884	Affx-79522980	46627168	49493475	2866.308
AZ	AZ033	1	78	Affx-79530759	Affx-79591726	129446625	132263546	2816.922
AZ	AZ033	2	85	Affx-79585998	Affx-79572447	76447994	79766219	3318.226
AZ	AZ033	5	733	Affx-79603350	Affx-79531932	47549610	77212513	29662.904
AZ	AZ033	5	276	Affx-79594041	Affx-79592375	77336461	88236955	10900.495
AZ	AZ033	6	53	Affx-79525183	Affx-79580050	38607763	40474993	1867.231
AZ	AZ033	6	52	Affx-79549870	Affx-79554542	82820301	84966700	2146.4
AZ	AZ033	8	56	Affx-79541385	Affx-79588126	37251709	40072299	2820.591
AZ	AZ033	9	119	Affx-79586454	Affx-79525869	68946652	73905623	4958.972
AZ	AZ033	10	63	Affx-79531210	Affx-79533869	45328691	47450346	2121.656
AZ	AZ033	11	263	Affx-79607763	Affx-79529047	5876132	17794619	11918.488
AZ	AZ033	11	222	Affx-79565703	Affx-79525452	28631147	37415324	8784.178
AZ	AZ033	19	64	Affx-79590242	Affx-79561915	411773	3701223	3289.451
AZ	AZ033	21	526	Affx-79577327	Affx-79604287	11184483	32437794	21253.312
AZ	AZ033	26	50	Affx-79537337	Affx-79572163	30626035	32451065	1825.031
AZ	AZ034	1	82	Affx-79530759	Affx-79580733	129446625	132464019	3017.395
AZ	AZ034	1	131	Affx-79611262	Affx-79599684	150176049	154892787	4716.739
AZ	AZ034	2	48	Affx-79568449	Affx-79532652	3944228	6151487	2207.26
AZ	AZ034	3	59	Affx-79529922	Affx-79597926	31159037	33243731	2084.695
AZ	AZ034	3	698	Affx-79569817	Affx-79592294	93767169	121403326	27636.158
AZ	AZ034	4	74	Affx-79528599	Affx-79530288	216409	3464599	3248.191
AZ	AZ034	4	280	Affx-79531909	Affx-79572199	3491534	14809157	11317.624
AZ	AZ034	4	58	Affx-79567218	Affx-79600860	44197844	46107913	1910.07
AZ	AZ034	4	204	Affx-79564912	Affx-79546509	86887037	94667908	7780.872
AZ	AZ034	6	58	Affx-79568323	Affx-79586330	8454489	11759979	3305.491
AZ	AZ034	7	75	Affx-79577021	Affx-79556682	20914338	23923309	3008.972
AZ	AZ034	7	64	Affx-79599543	Affx-79531523	107055056	109409672	2354.617
AZ	AZ034	10	180	Affx-79553216	Affx-79574910	80346374	87420490	7074.117
AZ	AZ034	10	123	Affx-79563791	Affx-79529042	87878079	92250565	4372.487
AZ	AZ034	10	53	Affx-79540026	Affx-79527213	92441664	94252355	1810.692
AZ	AZ034	11	48	Affx-79550903	Affx-79601771	40991946	42573184	1581.239
AZ	AZ034	11	134	Affx-79569664	Affx-79553999	96880376	102556843	5676.468
AZ	AZ034	12	60	Affx-79610674	Affx-79546050	25681434	28051463	2370.03
AZ	AZ034	13	81	Affx-79543390	Affx-79524078	17438042	20417164	2979.123
AZ	AZ034	13	592	Affx-79562227	Affx-79579180	20456779	43451728	22994.95
AZ	AZ034	13	72	Affx-79534902	Affx-79551723	43483607	45966913	2483.307
AZ	AZ034	14	55	Affx-79581358	Affx-79595282	52877489	54840889	1963.401
AZ	AZ034	15	70	Affx-79577692	Affx-79554860	51345347	54327246	2981.9
AZ	AZ034	16	421	Affx-79600591	Affx-79524846	27760948	43768883	16007.936
AZ	AZ034	17	61	Affx-79546177	Affx-79552634	36533164	38849064	2315.901
AZ	AZ034	18	459	Affx-79537158	Affx-79599181	12676353	30462557	17786.205
AZ	AZ034	18	375	Affx-79545299	Affx-79591172	30484283	44505968	14021.686
AZ	AZ034	19	57	Affx-79563304	Affx-79582011	45786846	47974086	2187.241
AZ	AZ034	21	161	Affx-79577327	Affx-79580951	11184483	17303574	6119.092
AZ	AZ034	22	821	Affx-79594662	Affx-79565626	163694	31692987	31529.294
AZ	AZ034	24	543	Affx-79563066	Affx-79530233	504621	21581455	21076.835
AZ	AZ034	24	283	Affx-79534097	Affx-79559061	21603238	32251375	10648.138
AZ	AZ034	25	40	Affx-79563383	Affx-79547232	41122293	42819366	1697.074
AZ	AZ034	27	241	Affx-79604867	Affx-79595577	34249697	42917045	8667.349
AZ	AZ034	27	60	Affx-79525798	Affx-79525563	42941031	45380938	2439.908
AZ	AZ035	1	117	Affx-79538171	Affx-38036444	3946502	9203688	5257.187
AZ	AZ035	1	84	Affx-79550841	Affx-79538168	15417322	18746288	3328.967
AZ	AZ035	1	737	Affx-79564557	Affx-79595919	60191922	88716110	28524.189
AZ	AZ035	1	470	Affx-79545975	Affx-79541497	93962069	111608529	17646.461
AZ	AZ035	1	481	Affx-79550013	Affx-79554689	111648815	130583187	18934.373
AZ	AZ035	1	80	Affx-79579082	Affx-79538788	130647639	133629304	2981.666
AZ	AZ035	1	111	Affx-79555442	Affx-79529686	133693773	138333573	4639.801
AZ	AZ035	1	269	Affx-79580736	Affx-79562888	138861355	150423558	11562.204
AZ	AZ035	3	650	Affx-79597165	Affx-79544705	31125893	57251956	26126.064
AZ	AZ035	3	245	Affx-79525160	Affx-79552117	57282884	66726894	9444.011
AZ	AZ035	3	99	Affx-79545568	Affx-79592294	116432838	121403326	4970.489
AZ	AZ035	5	53	Affx-79572877	Affx-79555966	96990184	98986459	1996.276
AZ	AZ035	6	49	Affx-79565895	Affx-79555987	55846436	57688284	1841.849
AZ	AZ035	6	51	Affx-79594944	Affx-79592409	75149194	76881807	1732.614
AZ	AZ035	6	81	Affx-79582878	Affx-79523634	90747193	94250353	3503.161
AZ	AZ035	7	54	Affx-79579522	Affx-79594969	39388398	41741536	2353.139
AZ	AZ035	7	95	Affx-79548309	Affx-79538694	52878894	56439415	3560.522
AZ	AZ035	8	82	Affx-79568544	Affx-79532873	34077225	37212233	3135.009
AZ	AZ035	9	281	Affx-79550780	Affx-79584143	72343818	83530217	11186.4
AZ	AZ035	9	54	Affx-79582946	Affx-47863148	92205935	94179802	1973.868
AZ	AZ035	12	582	Affx-79535412	Affx-79535968	74089	23405630	23331.542
AZ	AZ035	13	59	Affx-79586681	Affx-79591042	48252703	50967781	2715.079
AZ	AZ035	13	210	Affx-79533015	Affx-79547759	73821522	81956837	8135.316
AZ	AZ035	14	62	Affx-79554827	Affx-79584991	19589983	21843254	2253.272
AZ	AZ035	14	54	Affx-79589285	Affx-79595282	52907920	54840889	1932.97
AZ	AZ035	15	122	Affx-79584351	Affx-79541703	42806052	48497940	5691.889
AZ	AZ035	16	115	Affx-79529114	Affx-79580887	510129	6800417	6290.289
AZ	AZ035	16	189	Affx-79542636	Affx-79609084	7849873	16271663	8421.791
AZ	AZ035	16	986	Affx-79574565	Affx-79553382	16299644	55213600	38913.957
AZ	AZ035	16	380	Affx-79555633	Affx-79571243	55651795	70588843	14937.049
AZ	AZ035	17	127	Affx-79574998	Affx-79575000	13866204	18669641	4803.438
AZ	AZ035	17	521	Affx-79587650	Affx-79543518	18706085	40706139	22000.055
AZ	AZ035	17	621	Affx-79554158	Affx-79579244	40971166	65780007	24808.842
AZ	AZ035	19	261	Affx-79562299	Affx-79609473	54155439	63912206	9756.768
AZ	AZ035	20	89	Affx-79603739	Affx-79536649	183582	4100954	3917.373
AZ	AZ035	21	50	Affx-79596236	Affx-79579321	29317039	31108197	1791.159
AZ	AZ035	21	61	Affx-79538458	Affx-79560097	31962672	34380172	2417.501
AZ	AZ035	21	491	Affx-79553529	Affx-79560101	36774059	56681403	19907.345
AZ	AZ035	26	59	Affx-79566839	Affx-79597860	23294706	25748062	2453.357
AZ	AZ035	26	336	Affx-79524145	Affx-79543757	25972296	38693355	12721.06
AZ	AZ035	28	68	Affx-79602708	Affx-79581584	28899162	31480805	2581.644
AZ	AZ035	28	88	Affx-79556535	Affx-79560167	37161807	40225945	3064.139
AZ	AZ035	29	329	Affx-79582178	Affx-79566235	638870	13912841	13273.972
AZ	AZ035	29	248	Affx-79580523	Affx-79538555	14885531	24143545	9258.015
AZ	AZ036	1	136	Affx-79539382	Affx-79552393	101773151	106993963	5220.813
AZ	AZ036	2	131	Affx-79604268	Affx-79563028	89103649	94176514	5072.866
AZ	AZ036	2	63	Affx-79584452	Affx-79539012	119827040	122206307	2379.268
AZ	AZ036	4	54	Affx-79555193	Affx-79532350	62055422	64182792	2127.371
AZ	AZ036	5	83	Affx-79601538	Affx-45741500	1108378	5220162	4111.785
AZ	AZ036	5	64	Affx-79561195	Affx-79593209	76619009	79463436	2844.428
AZ	AZ036	5	49	Affx-79569133	Affx-79555966	97111380	98986459	1875.08
AZ	AZ036	6	48	Affx-79550665	Affx-79563732	49891687	51924739	2033.053
AZ	AZ036	7	634	Affx-79587278	Affx-79552245	78887988	103283763	24395.776
AZ	AZ036	7	112	Affx-79594086	Affx-79596521	103361672	107614811	4253.14
AZ	AZ036	8	48	Affx-79600312	Affx-79587298	41266660	42953597	1686.938
AZ	AZ036	8	136	Affx-79552285	Affx-79561691	100432265	105273348	4841.084
AZ	AZ036	14	490	Affx-79591067	Affx-79603053	50023798	68066780	18042.983
AZ	AZ036	16	62	Affx-79572714	Affx-79580887	2991915	6800417	3808.503
AZ	AZ036	16	131	Affx-79542636	Affx-79562261	7849873	13551657	5701.785
AZ	AZ036	21	51	Affx-79527307	Affx-79551956	41541314	43647670	2106.357
AZ	AZ036	22	254	Affx-79525544	Affx-79556448	43683996	53883165	10199.17
AZ	AZ036	23	444	Affx-79544545	Affx-79555775	18060771	36169125	18108.355
AZ	AZ037	1	115	Affx-79572306	Affx-79550861	69005467	73565541	4560.075
AZ	AZ037	2	55	Affx-79597739	Affx-79591231	53229131	55180907	1951.777
AZ	AZ037	3	66	Affx-79536799	Affx-79606244	61230629	63678661	2448.033
AZ	AZ037	3	69	Affx-79589664	Affx-79566636	72088915	74522924	2434.01
AZ	AZ037	4	51	Affx-79566237	Affx-79563692	44957989	46790556	1832.568
AZ	AZ037	5	92	Affx-79536852	Affx-79579485	616247	5079731	4463.485
AZ	AZ037	5	77	Affx-79556634	Affx-79542143	62537410	64992693	2455.284
AZ	AZ037	6	51	Affx-79554520	Affx-79552970	40337485	42192079	1854.595
AZ	AZ037	7	47	Affx-79586376	Affx-79527146	50567399	52182303	1614.905
AZ	AZ037	14	72	Affx-79529089	Affx-79599835	52353558	54893151	2539.594
AZ	AZ037	15	51	Affx-79608628	Affx-79548635	42846854	44755270	1908.417
AZ	AZ037	17	51	Affx-79591141	Affx-79599895	20330898	22338410	2007.513
AZ	AZ037	18	55	Affx-79523192	Affx-79529142	44173333	46638845	2465.513
AZ	AZ037	19	56	Affx-79592058	Affx-79605207	6091814	8623682	2531.869
AZ	AZ037	19	51	Affx-79575446	Affx-79579827	19702467	21788606	2086.14
AZ	AZ037	23	50	Affx-79559046	Affx-79539074	111325	3512897	3401.573
AZ	AZ038	1	50	Affx-79605971	Affx-79539412	62351508	64210279	1858.772
AZ	AZ038	1	62	Affx-79607118	Affx-79550865	85658391	88138018	2479.628
AZ	AZ038	2	49	Affx-79562317	Affx-79570717	67400235	69147911	1747.677
AZ	AZ038	4	106	Affx-79539211	Affx-79550593	53785320	58027107	4241.788
AZ	AZ038	5	58	Affx-79547366	Affx-79570086	1569082	4361652	2792.571
AZ	AZ038	5	81	Affx-79581661	Affx-79554473	30266039	33586198	3320.16
AZ	AZ038	8	50	Affx-79565279	Affx-79608280	55599853	57800727	2200.875
AZ	AZ038	10	55	Affx-79595947	Affx-79546830	84619282	86995763	2376.482
AZ	AZ038	14	55	Affx-79529765	Affx-79558243	41017659	43284675	2267.017
AZ	AZ038	17	61	Affx-79601287	Affx-79565606	37864817	40613147	2748.331
AZ	AZ038	22	52	Affx-79527607	Affx-79539689	21594751	23341766	1747.016
AZ	AZ038	29	106	Affx-79571608	Affx-79555868	2741121	7409795	4668.675
AZ	AZ039	1	89	Affx-79546767	Affx-79558136	3067524	6813650	3746.127
AZ	AZ039	1	90	Affx-79547599	Affx-79611139	115562976	118983787	3420.812
AZ	AZ039	1	128	Affx-79569895	Affx-79611357	119044725	124361549	5316.825
AZ	AZ039	1	44	Affx-79594235	Affx-79588229	124412552	125896609	1484.058
AZ	AZ039	1	118	Affx-79531595	Affx-79554689	126001064	130583187	4582.124
AZ	AZ039	1	154	Affx-79535336	Affx-79529686	131904420	138333573	6429.154
AZ	AZ039	1	135	Affx-79593419	Affx-79542389	138685891	144058817	5372.927
AZ	AZ039	1	112	Affx-79589107	Affx-79542391	144149601	149394490	5244.89
AZ	AZ039	2	51	Affx-79597739	Affx-79591230	53229131	55054293	1825.163
AZ	AZ039	2	52	Affx-79599208	Affx-79575458	101620620	103869057	2248.438
AZ	AZ039	6	460	Affx-79556667	Affx-79546565	6899685	27341349	20441.665
AZ	AZ039	6	726	Affx-79600924	Affx-79573988	37856241	65658761	27802.521
AZ	AZ039	6	243	Affx-79604971	Affx-79545742	78851015	90638647	11787.633
AZ	AZ039	6	166	Affx-79529616	Affx-79581147	90666061	97710328	7044.268
AZ	AZ039	8	82	Affx-79605884	Affx-79590722	19418535	22880923	3462.389
AZ	AZ039	9	61	Affx-79569155	Affx-79558704	46136405	48730606	2594.202
AZ	AZ039	11	52	Affx-79580212	Affx-79555499	11080430	13318878	2238.449
AZ	AZ039	11	177	Affx-79596713	Affx-79542467	15889300	22250317	6361.018
AZ	AZ039	11	636	Affx-79605550	Affx-79604617	31333373	57371928	26038.556
AZ	AZ039	11	100	Affx-79590057	Affx-79594327	57396082	61761918	4365.837
AZ	AZ039	11	56	Affx-79554014	Affx-79538227	61788648	63852966	2064.319
AZ	AZ039	12	124	Affx-79544247	Affx-79558206	40385884	46671785	6285.902
AZ	AZ039	13	255	Affx-79582525	Affx-79542534	514352	10884324	10369.973
AZ	AZ039	13	140	Affx-79578119	Affx-79545151	12854682	17630506	4775.825
AZ	AZ039	13	56	Affx-79601823	Affx-79525471	56561010	58732681	2171.672
AZ	AZ039	14	517	Affx-79604166	Affx-79610448	46813733	65788995	18975.263
AZ	AZ039	15	138	Affx-79575391	Affx-79535463	26960144	32011439	5051.296
AZ	AZ039	16	52	Affx-79544363	Affx-79537736	8478637	10917305	2438.669
AZ	AZ039	17	52	Affx-79547017	Affx-79600610	41296142	43280476	1984.335
AZ	AZ039	18	132	Affx-79524661	Affx-79557715	375800	5973208	5597.409
AZ	AZ039	18	268	Affx-79529800	Affx-79535515	11924152	23029868	11105.717
AZ	AZ039	18	49	Affx-79553433	Affx-79525294	49153576	51274929	2121.354
AZ	AZ039	19	98	Affx-79544423	Affx-79579278	54088078	57851745	3763.668
AZ	AZ039	22	449	Affx-79555764	Affx-79575923	43223561	61402518	18178.958
AZ	AZ039	23	76	Affx-79603231	Affx-79550440	6649918	9623983	2974.066
AZ	AZ039	24	776	Affx-79548037	Affx-79596289	11734948	41006778	29271.831
AZ	AZ039	24	243	Affx-43692037	Affx-79611623	41078708	50259665	9180.958
AZ	AZ039	24	201	Affx-79590397	Affx-79543723	52165256	59527801	7362.546
AZ	AZ039	25	460	Affx-79529522	Affx-79577837	105979	16494910	16388.932
AZ	AZ039	25	41	Affx-79579934	Affx-79565361	16524976	18043059	1518.084
AZ	AZ039	25	63	Affx-43913706	Affx-79524333	29386221	31599849	2213.629
AZ	AZ039	26	240	Affx-79594738	Affx-79587024	40876744	50151936	9275.193
AZ	AZ039	27	329	Affx-79607288	Affx-79587042	29116246	40748722	11632.477
AZ	AZ039	27	122	Affx-79527897	Affx-79525563	40770799	45380938	4610.14
AZ	AZ039	28	63	Affx-79524922	Affx-79588768	4588164	6882114	2293.951
AZ	AZ040	2	85	Affx-79604773	Affx-79553475	24068285	27013446	2945.162
AZ	AZ040	2	53	Affx-79592903	Affx-79571551	70831470	72897012	2065.543
AZ	AZ040	3	84	Affx-79554398	Affx-79567054	100866949	103827265	2960.317
AZ	AZ040	4	69	Affx-79590535	Affx-79552129	106362111	109322395	2960.285
AZ	AZ040	5	49	Affx-79594035	Affx-79536850	56604899	60303612	3698.714
AZ	AZ040	13	61	Affx-79530489	Affx-79530490	63931024	66359166	2428.143
AZ	AZ040	14	90	Affx-79537709	Affx-79593595	50794755	54046186	3251.432
AZ	AZ040	20	52	Affx-79541890	Affx-79548785	48462238	50574143	2111.906
AZ	AZ040	21	63	Affx-79559018	Affx-79549596	22299160	25015513	2716.354
AZ	AZ041	2	51	Affx-79539618	Affx-79575458	101651293	103869057	2217.765
AZ	AZ041	3	253	Affx-79570516	Affx-79576943	4301236	15787471	11486.236
AZ	AZ041	3	156	Affx-79600145	Affx-79564894	17220954	24177257	6956.304
AZ	AZ041	3	1083	Affx-79566371	Affx-79559129	30143399	72740574	42597.176
AZ	AZ041	3	231	Affx-79564226	Affx-79564716	72817882	81632925	8815.044
AZ	AZ041	3	92	Affx-79541204	Affx-79525816	81667175	85243275	3576.101
AZ	AZ041	4	1374	Affx-79549800	Affx-79577901	53052339	108336856	55284.518
AZ	AZ041	4	297	Affx-79589678	Affx-79539203	108421805	120619194	12197.39
AZ	AZ041	5	61	Affx-79563132	Affx-79578940	28649515	31350778	2701.264
AZ	AZ041	5	49	Affx-79561647	Affx-79586295	42177588	44122998	1945.411
AZ	AZ041	5	319	Affx-79604424	Affx-79602167	63119729	75031014	11911.286
AZ	AZ041	5	207	Affx-79584677	Affx-79597262	75065681	83814113	8748.433
AZ	AZ041	5	905	Affx-79562448	Affx-79545654	83844474	121147764	37303.291
AZ	AZ041	6	130	Affx-79529288	Affx-79565994	45957157	51014467	5057.311
AZ	AZ041	7	118	Affx-79553001	Affx-79562103	110884	5962301	5851.418
AZ	AZ041	7	56	Affx-79584080	Affx-79525191	51143304	53207065	2063.762
AZ	AZ041	8	299	Affx-79576562	Affx-79538086	66407011	79230180	12823.17
AZ	AZ041	8	277	Affx-79584740	Affx-79562127	79257577	90334841	11077.265
AZ	AZ041	8	52	Affx-79556068	Affx-79598875	90362037	92624078	2262.042
AZ	AZ041	8	555	Affx-79526347	Affx-79529307	92651167	113352229	20701.063
AZ	AZ041	10	140	Affx-79530784	Affx-79591788	50553796	55993704	5439.909
AZ	AZ041	10	92	Affx-79603553	Affx-79553979	56013161	59337248	3324.088
AZ	AZ041	10	338	Affx-79590922	Affx-79608340	60111295	73198048	13086.754
AZ	AZ041	10	237	Affx-79595159	Affx-79587463	73234596	82224598	8990.003
AZ	AZ041	11	57	Affx-79538216	Affx-79559391	18030967	19980261	1949.295
AZ	AZ041	11	601	Affx-79538847	Affx-79550113	33890620	58635657	24745.038
AZ	AZ041	11	272	Affx-79523153	Affx-79544226	58694459	68954662	10260.204
AZ	AZ041	12	50	Affx-79531241	Affx-79608074	76775475	78433475	1658.001
AZ	AZ041	13	153	Affx-79542551	Affx-79577194	36643170	42667178	6024.009
AZ	AZ041	13	90	Affx-79609627	Affx-79546089	46102554	49596566	3494.013
AZ	AZ041	14	248	Affx-79528767	Affx-79545202	48394395	57807491	9413.097
AZ	AZ041	15	50	Affx-79601868	Affx-79551780	47097000	51305666	4208.667
AZ	AZ041	15	67	Affx-79589321	Affx-79546970	62254573	64886485	2631.913
AZ	AZ041	17	52	Affx-79591150	Affx-79573809	45957430	48143788	2186.359
AZ	AZ041	18	48	Affx-79536073	Affx-79567159	23468671	25180551	1711.881
AZ	AZ041	21	57	Affx-79607855	Affx-79599291	37543577	39664827	2121.251
AZ	AZ041	21	391	Affx-79583260	Affx-79582074	43821641	59837267	16015.627
AZ	AZ041	21	161	Affx-79540248	Affx-79569761	61018625	67205792	6187.168
AZ	AZ041	24	346	Affx-79598608	Affx-79540297	46244837	59182367	12937.531
AZ	AZ041	24	83	Affx-79579927	Affx-79594713	59209280	62566749	3357.47
AZ	AZ041	25	51	Affx-79535096	Affx-79593033	33885941	35858142	1972.202
AZ	AZ041	25	168	Affx-79581548	Affx-79547232	35899118	42819366	6920.249
AZ	AZ041	26	76	Affx-79576900	Affx-79598630	19634579	22974479	3339.901
AZ	AZ041	26	63	Affx-79573902	Affx-79538524	23033035	25627756	2594.722
AZ	AZ041	26	434	Affx-79536735	Affx-79605299	26073847	42143522	16069.676
AZ	AZ041	28	83	Affx-79532311	Affx-79534639	11645942	14548885	2902.944
AZ	AZ041	28	159	Affx-79599401	Affx-79549726	40294470	46187338	5892.869
AZ	AZ042	1	49	Affx-79577593	Affx-79556823	52102989	54007883	1904.895
AZ	AZ042	1	70	Affx-79580179	Affx-79574887	64518986	67171789	2652.804
AZ	AZ042	2	49	Affx-79569062	Affx-79608131	61926556	63838302	1911.747
AZ	AZ042	2	53	Affx-79525525	Affx-79557062	69536296	71483652	1947.357
AZ	AZ042	3	58	Affx-79526833	Affx-79574323	100225149	102335425	2110.277
AZ	AZ042	4	71	Affx-79527663	Affx-79609533	43315969	45886061	2570.093
AZ	AZ042	5	60	Affx-79566679	Affx-79547390	4737410	7223535	2486.126
AZ	AZ042	5	58	Affx-79608726	Affx-79578940	28869493	31350778	2481.286
AZ	AZ042	5	73	Affx-79581664	Affx-79569337	51631253	54500337	2869.085
AZ	AZ042	6	412	Affx-79539276	Affx-79548242	90521243	106575235	16053.993
AZ	AZ042	8	48	Affx-79551514	Affx-79553065	6221581	8522822	2301.242
AZ	AZ042	10	67	Affx-79526670	Affx-79563222	42149855	44741822	2591.968
AZ	AZ042	11	120	Affx-79524813	Affx-79564342	63382	5196790	5133.409
AZ	AZ042	12	60	Affx-79531235	Affx-79564591	33030298	35172614	2142.317
AZ	AZ042	15	49	Affx-79610687	Affx-79562635	18457623	20272193	1814.571
AZ	AZ042	17	52	Affx-79543520	Affx-79580896	45541603	47663105	2121.503
AZ	AZ042	18	326	Affx-79588528	Affx-79576315	34810850	47379118	12568.269
AZ	AZ042	20	67	Affx-79598532	Affx-79596988	30281716	32922135	2640.42
AZ	AZ042	24	58	Affx-79610207	Affx-79536171	15918436	17966883	2048.448
AZ	AZ042	24	432	Affx-79565037	Affx-79611058	28762556	44557634	15795.079
AZ	AZ042	25	160	Affx-79560598	Affx-79581547	25789053	31649489	5860.437
AZ	AZ042	27	52	Affx-79604865	Affx-79529906	11834265	13757006	1922.742
AZ	AZ042	28	58	Affx-79561601	Affx-79560631	2789203	5157156	2367.954
AZ	AZ042	29	49	Affx-79601472	Affx-79583972	7304643	9069643	1765.001
AZ	AZ042	29	51	Affx-79548131	Affx-79562388	20293484	22181723	1888.24
AZ	AZ043	1	51	Affx-79530417	Affx-79559863	49049747	51149041	2099.295
AZ	AZ043	2	64	Affx-79530569	Affx-79592903	68259277	70831470	2572.194
AZ	AZ043	4	67	Affx-79586262	Affx-79558560	57657145	60172949	2515.805
AZ	AZ043	5	90	Affx-79532357	Affx-79530305	1005908	5363835	4357.928
AZ	AZ043	6	57	Affx-79564496	Affx-79556658	39612390	41721301	2108.912
AZ	AZ043	7	443	Affx-79602238	Affx-79595780	68198046	84991235	16793.19
AZ	AZ043	9	340	Affx-79560798	Affx-79574418	9286324	23374834	14088.511
AZ	AZ043	9	330	Affx-79547527	Affx-79532010	78526421	91085698	12559.278
AZ	AZ043	10	62	Affx-79593494	Affx-79558169	95343710	97605247	2261.538
AZ	AZ043	10	62	Affx-79573713	Affx-79564802	101932299	104270835	2338.537
AZ	AZ043	11	138	Affx-79534386	Affx-79555514	48429570	54566557	6136.988
AZ	AZ043	17	64	Affx-79551053	Affx-79607211	31725818	34371995	2646.178
AZ	AZ043	22	871	Affx-79594662	Affx-79573497	163694	33317122	33153.429
AZ	AZ044	2	163	Affx-79543614	Affx-79607548	78600196	85337048	6736.853
AZ	AZ044	2	141	Affx-79552722	Affx-79545376	93890897	99382358	5491.462
AZ	AZ044	5	54	Affx-79603355	Affx-79536854	78654743	80697773	2043.031
AZ	AZ044	8	52	Affx-79555331	Affx-79585550	2877461	5245227	2367.767
AZ	AZ044	8	61	Affx-79592455	Affx-79556710	12440561	15136537	2695.977
AZ	AZ044	8	69	Affx-79565420	Affx-79601633	36924822	40198537	3273.716
AZ	AZ044	15	56	Affx-79537107	Affx-79545245	5753981	8155149	2401.169
AZ	AZ044	15	51	Affx-79559458	Affx-79562638	35133742	37326788	2193.047
AZ	AZ045	1	58	Affx-79594263	Affx-79564319	46806325	49170394	2364.07
AZ	AZ045	3	81	Affx-79552127	Affx-79563112	94516265	97789936	3273.672
AZ	AZ045	6	83	Affx-79526074	Affx-79598053	75062713	78192888	3130.176
AZ	AZ045	6	59	Affx-79594952	Affx-79604454	96250262	98433029	2182.768
AZ	AZ045	10	153	Affx-79594294	Affx-79595929	36090796	41978854	5888.059
AZ	AZ045	13	49	Affx-79550954	Affx-79555571	49737448	52031966	2294.519
AZ	AZ045	14	98	Affx-79589285	Affx-79576710	52907920	56738435	3830.516
AZ	AZ045	15	81	Affx-79603060	Affx-79602489	29353796	32509608	3155.813
AZ	AZ045	15	67	Affx-79585028	Affx-79607499	36837976	39491990	2654.015
AZ	AZ045	18	49	Affx-79568245	Affx-79567159	23434741	25180551	1745.811
AZ	AZ045	20	109	Affx-79582663	Affx-79572771	37680801	41783047	4102.247
AZ	AZ045	21	63	Affx-79565622	Affx-79523584	23074688	25706598	2631.911
AZ	AZ045	23	54	Affx-79582102	Affx-79561978	7350156	9361546	2011.391
AZ	AZ046	1	80	Affx-79556817	Affx-79572631	28605466	32081714	3476.249
AZ	AZ046	1	57	Affx-79565557	Affx-79537597	102644943	104672038	2027.096
AZ	AZ046	2	159	Affx-79594573	Affx-79533562	127884704	134402208	6517.505
AZ	AZ046	3	67	Affx-79581087	Affx-79545565	99962465	102498428	2535.964
AZ	AZ046	5	66	Affx-79582858	Affx-79547386	63446854	65649590	2202.737
AZ	AZ046	6	81	Affx-79585477	Affx-79598799	55437098	58568041	3130.944
AZ	AZ046	6	255	Affx-79604451	Affx-79543963	76783927	88477616	11693.69
AZ	AZ046	6	209	Affx-79527700	Affx-79585492	88542673	97936265	9393.593
AZ	AZ046	8	249	Affx-79605889	Affx-79551508	29317384	40172570	10855.187
AZ	AZ046	8	68	Affx-79601633	Affx-79536915	40198537	42632397	2433.861
AZ	AZ046	8	72	Affx-79585557	Affx-79564027	74365276	77698152	3332.877
AZ	AZ046	8	277	Affx-79584740	Affx-79562127	79257577	90334841	11077.265
AZ	AZ046	8	276	Affx-79556068	Affx-79598843	90362037	101008428	10646.392
AZ	AZ046	9	54	Affx-47681373	Affx-79558703	45523681	47702839	2179.159
AZ	AZ046	10	48	Affx-79586580	Affx-79607128	40293251	42122601	1829.351
AZ	AZ046	10	342	Affx-79563791	Affx-79526666	87878079	100576039	12697.961
AZ	AZ046	11	67	Affx-79606411	Affx-79604613	39353375	42029337	2675.963
AZ	AZ046	11	811	Affx-79533442	Affx-79544201	70450052	101889824	31439.773
AZ	AZ046	12	86	Affx-79575756	Affx-79609426	20556265	23579624	3023.36
AZ	AZ046	13	948	Affx-79535982	Affx-79551727	22343261	59196809	36853.549
AZ	AZ046	14	54	Affx-79589293	Affx-79564115	80630873	82814929	2184.057
AZ	AZ046	16	70	Affx-79547817	Affx-79530868	23815742	26431931	2616.19
AZ	AZ046	17	77	Affx-79549477	Affx-79552634	35502562	38849064	3346.503
AZ	AZ046	17	55	Affx-79594513	Affx-79575843	42154365	44330068	2175.704
AZ	AZ046	18	55	Affx-79547050	Affx-79583803	8107690	10138489	2030.8
AZ	AZ046	18	285	Affx-79574596	Affx-79592026	10175953	21601143	11425.191
AZ	AZ046	19	88	Affx-79570210	Affx-79579825	14325202	17509340	3184.139
AZ	AZ046	20	50	Affx-79561950	Affx-79563344	39275469	40865834	1590.366
AZ	AZ046	20	55	Affx-79564423	Affx-79550374	42306343	44703538	2397.196
AZ	AZ046	21	50	Affx-79608903	Affx-42805076	11799922	13762292	1962.371
AZ	AZ046	22	365	Affx-79584515	Affx-79575923	46600151	61402518	14802.368
AZ	AZ046	24	188	Affx-79606910	Affx-79594713	55452554	62566749	7114.196
AZ	AZ047	1	54	Affx-79525229	Affx-79586541	398433	3152347	2753.915
AZ	AZ047	1	87	Affx-79531607	Affx-79605522	3876762	7639666	3762.905
AZ	AZ047	1	83	Affx-79540651	Affx-79605520	70143507	73587147	3443.641
AZ	AZ047	1	50	Affx-79593451	Affx-79569644	77554993	79309102	1754.11
AZ	AZ047	2	56	Affx-79530933	Affx-79548766	90019869	92391964	2372.096
AZ	AZ047	4	75	Affx-79578405	Affx-79593992	43405046	46152823	2747.778
AZ	AZ047	5	49	Affx-79540443	Affx-79543903	51567777	53560225	1992.449
AZ	AZ047	5	85	Affx-79552949	Affx-79548234	69535448	72284581	2749.134
AZ	AZ047	8	51	Affx-79572254	Affx-79581732	522463	3028030	2505.568
AZ	AZ047	8	68	Affx-79541371	Affx-79533782	12934980	15759659	2824.68
AZ	AZ047	10	57	Affx-79526960	Affx-79537016	57317617	59434178	2116.562
AZ	AZ047	13	48	Affx-79550959	Affx-79602458	73904763	75838105	1933.343
AZ	AZ047	14	69	Affx-79528767	Affx-79540106	48394395	51024627	2630.233
AZ	AZ047	16	51	Affx-79530136	Affx-79569957	567570	2966909	2399.34
AZ	AZ047	16	51	Affx-79537740	Affx-79532598	3294408	6587338	3292.931
AZ	AZ047	16	126	Affx-79542636	Affx-79600587	7849873	13365061	5515.189
AZ	AZ047	16	65	Affx-79590192	Affx-79580330	78188887	80495000	2306.114
AZ	AZ047	17	53	Affx-79552636	Affx-79570201	43721576	45935662	2214.087
AZ	AZ047	19	66	Affx-79594543	Affx-79568046	11585408	14143671	2558.264
AZ	AZ047	25	52	Affx-79557179	Affx-79525339	29623628	31494972	1871.345
AZ	AZ048	1	73	Affx-79587399	Affx-79598964	186939	3835671	3648.733
AZ	AZ048	1	62	Affx-79550839	Affx-79606369	15113082	17720568	2607.487
AZ	AZ048	1	87	Affx-79598209	Affx-79537598	102022737	105470930	3448.194
AZ	AZ048	2	70	Affx-79554976	Affx-79608891	73178899	75709642	2530.744
AZ	AZ048	6	52	Affx-79546573	Affx-79583470	50453382	52570710	2117.329
AZ	AZ048	7	47	Affx-79586376	Affx-79527146	50567399	52182303	1614.905
AZ	AZ048	8	52	Affx-79564935	Affx-79605885	19829148	21984394	2155.247
AZ	AZ048	8	71	Affx-79524393	Affx-79591605	37641755	40983708	3341.954
AZ	AZ048	8	60	Affx-79544890	Affx-79581182	65261677	67800829	2539.153
AZ	AZ048	8	48	Affx-79611137	Affx-79540537	92103131	93919985	1816.855
AZ	AZ048	11	71	Affx-79533896	Affx-79535392	56527894	59563781	3035.888
AZ	AZ048	17	57	Affx-79573805	Affx-79590196	19165419	21511151	2345.733
AZ	AZ048	19	76	Affx-79537790	Affx-79558342	3896997	7450104	3553.108
AZ	AZ048	20	55	Affx-79607848	Affx-79609675	47248322	49685350	2437.029
AZ	AZ048	23	51	Affx-79557806	Affx-79605714	13039351	14802463	1763.113
AZ	AZ048	24	77	Affx-79526255	Affx-79597052	11820298	14805594	2985.297
AZ	AZ048	27	92	Affx-79609844	Affx-79575965	51596	4096028	4044.433
AZ	AZ048	27	70	Affx-79566753	Affx-79541130	6902717	9719011	2816.295
AZ	AZ048	28	57	Affx-79575969	Affx-79608461	2141127	5024523	2883.397
AZ	AZ048	28	58	Affx-79578359	Affx-79554383	27378759	29237299	1858.541
AZ	AZ049	1	68	Affx-38016271	Affx-79594273	3766910	6513779	2746.87
AZ	AZ049	1	560	Affx-79563516	Affx-79562561	21514785	44464605	22949.821
AZ	AZ049	1	340	Affx-79547619	Affx-79560365	45218900	58608702	13389.803
AZ	AZ049	1	76	Affx-79602955	Affx-79610590	112434328	115213613	2779.286
AZ	AZ049	2	89	Affx-79562317	Affx-79523041	67400235	70804514	3404.28
AZ	AZ049	4	49	Affx-45300497	Affx-79551354	13290105	15122525	1832.421
AZ	AZ049	7	61	Affx-79571395	Affx-79536885	33179595	35458585	2278.991
AZ	AZ049	7	73	Affx-79538058	Affx-79574396	43589688	46719677	3129.99
AZ	AZ049	7	60	Affx-79557376	Affx-79580642	52850474	55173924	2323.451
AZ	AZ049	7	52	Affx-79549106	Affx-79584717	69653960	72170098	2516.139
AZ	AZ049	8	54	Affx-79592455	Affx-79566506	12440561	14926096	2485.536
AZ	AZ049	8	64	Affx-79533787	Affx-79608280	55041834	57800727	2758.894
AZ	AZ049	8	102	Affx-79586433	Affx-79524202	91465599	95452693	3987.095
AZ	AZ049	8	50	Affx-79541410	Affx-79601002	95475991	97523399	2047.409
AZ	AZ049	9	92	Affx-79589872	Affx-79558704	44670011	48730606	4060.596
AZ	AZ049	12	143	Affx-79537043	Affx-79586644	13753995	19159381	5405.387
AZ	AZ049	14	94	Affx-79591054	Affx-79538916	1255575	6027934	4772.36
AZ	AZ049	14	114	Affx-79576254	Affx-79546107	19916095	24277965	4361.871
AZ	AZ049	14	69	Affx-79534925	Affx-79545196	30824424	33823473	2999.05
AZ	AZ049	16	115	Affx-79529114	Affx-79580887	510129	6800417	6290.289
AZ	AZ049	16	283	Affx-79542636	Affx-79574566	7849873	20575419	12725.547
AZ	AZ049	20	60	Affx-79559555	Affx-79599258	28953335	31525179	2571.845
AZ	AZ049	25	64	Affx-79561988	Affx-79589565	16237538	18634587	2397.05
AZ	AZ049	27	157	Affx-79556517	Affx-79547252	18573438	24648400	6074.963
AZ	AZ049	29	633	Affx-79582178	Affx-79559646	638870	25314656	24675.787
AZ	AZ050	1	73	Affx-79559349	Affx-79546773	39848184	42841999	2993.816
AZ	AZ050	1	78	Affx-79585674	Affx-79546789	80492882	83355366	2862.485
AZ	AZ050	2	90	Affx-79554982	Affx-79610884	85160865	88497489	3336.625
AZ	AZ050	4	72	Affx-79525167	Affx-79578400	24710183	27481551	2771.369
AZ	AZ050	4	51	Affx-45486015	Affx-45494578	63320339	65394424	2074.086
AZ	AZ050	4	69	Affx-79605812	Affx-79598741	79433165	82121601	2688.437
AZ	AZ050	9	74	Affx-79591647	Affx-79583546	27245721	30121604	2875.884
AZ	AZ050	9	53	Affx-79599617	Affx-79562517	63709148	65826260	2117.113
AZ	AZ050	12	108	Affx-79539501	Affx-79559924	41681837	47154575	5472.739
AZ	AZ050	13	51	Affx-79532118	Affx-79540078	2021109	4254215	2233.107
AZ	AZ050	20	101	Affx-79582054	Affx-79541890	43832034	48462238	4630.205
AZ	AZ050	27	88	Affx-79595578	Affx-79585313	4977933	9495421	4517.489
AZ	AZ050	28	49	Affx-79543786	Affx-79550511	24333680	26370857	2037.178
AZ	AZ051	1	69	Affx-79559364	Affx-79599667	99137556	101635789	2498.234
AZ	AZ051	2	53	Affx-79547083	Affx-79603160	50099016	52371891	2272.876
AZ	AZ051	3	59	Affx-79532333	Affx-79552883	74455479	76634682	2179.204
AZ	AZ051	5	79	Affx-79536852	Affx-79570797	616247	4296368	3680.122
AZ	AZ051	6	54	Affx-79540468	Affx-79591536	50019651	52193567	2173.917
AZ	AZ051	8	59	Affx-79607679	Affx-79571677	37514579	40467116	2952.538
AZ	AZ051	8	132	Affx-79568743	Affx-79568160	43231362	48317986	5086.625
AZ	AZ051	8	57	Affx-79605017	Affx-79611090	84455075	86838218	2383.144
AZ	AZ051	14	68	Affx-79572364	Affx-79528762	22671126	25133485	2462.36
AZ	AZ051	19	65	Affx-79592050	Affx-79606113	33982177	36633361	2651.185
AZ	AZ052	1	49	Affx-79555443	Affx-79542396	13542802	15592322	2049.521
AZ	AZ052	1	53	Affx-79553959	Affx-79589141	87908216	89978618	2070.403
AZ	AZ052	3	78	Affx-79580534	Affx-79539779	100059886	102887861	2827.976
AZ	AZ052	5	77	Affx-79576502	Affx-79525836	33036520	35979661	2943.142
AZ	AZ052	5	54	Affx-79611559	Affx-79602171	82475924	84574293	2098.37
AZ	AZ052	6	51	Affx-79563996	Affx-79567231	45159718	46965231	1805.514
AZ	AZ052	6	50	Affx-79542154	Affx-79532833	102332745	104060154	1727.41
AZ	AZ052	8	73	Affx-79524393	Affx-79583523	37641755	41037942	3396.188
AZ	AZ052	8	64	Affx-79551517	Affx-79549142	77923892	80898649	2974.758
AZ	AZ052	14	65	Affx-79570921	Affx-79558250	52629078	54975315	2346.238
AZ	AZ052	17	52	Affx-79560020	Affx-79585079	29226048	31382462	2156.415
AZ	AZ052	24	53	Affx-79524327	Affx-79529200	12697905	14839196	2141.292
AZ	AZ052	26	50	Affx-79599365	Affx-79611466	15135318	17427367	2292.05
AZ	AZ052	27	64	Affx-79526549	Affx-79597108	133187	2970659	2837.473
AZ	AZ053	2	58	Affx-79597725	Affx-79588575	201808	3813088	3611.281
AZ	AZ053	2	94	Affx-79586858	Affx-79536631	28811440	32255510	3444.071
AZ	AZ053	2	51	Affx-79546265	Affx-79563626	81272240	83825694	2553.455
AZ	AZ053	2	67	Affx-79575479	Affx-79560049	97980853	100729939	2749.087
AZ	AZ053	3	62	Affx-79603847	Affx-79540363	106513643	108540687	2027.045
AZ	AZ053	6	54	Affx-79529611	Affx-79606286	64501705	66499171	1997.467
AZ	AZ053	8	77	Affx-79541385	Affx-79560297	37251709	40803923	3552.215
AZ	AZ053	8	83	Affx-79569365	Affx-79535825	53125619	56217274	3091.656
AZ	AZ053	8	60	Affx-79553823	Affx-79546652	65390271	67909510	2519.24
AZ	AZ053	9	56	Affx-79534278	Affx-79582373	64798521	66877128	2078.608
AZ	AZ053	16	59	Affx-79561890	Affx-79538340	54903543	57703212	2799.67
AZ	AZ053	17	60	Affx-79592010	Affx-79604737	42763671	45320127	2556.457
AZ	AZ053	29	58	Affx-79542931	Affx-79608469	6532038	8456582	1924.545
AZ	AZ054	1	75	Affx-79606748	Affx-79558132	46527796	49690197	3162.402
AZ	AZ054	1	58	Affx-79604057	Affx-79606734	112128305	114155081	2026.777
AZ	AZ054	1	53	Affx-79596648	Affx-79532052	132924862	135005205	2080.344
AZ	AZ054	2	62	Affx-79588577	Affx-79594590	40166467	42603387	2436.921
AZ	AZ054	3	61	Affx-79542975	Affx-79607917	85206845	87242197	2035.353
AZ	AZ054	4	56	Affx-79545628	Affx-79563422	57861009	60055156	2194.148
AZ	AZ054	7	56	Affx-79588945	Affx-79573250	52426201	54579537	2153.337
AZ	AZ054	8	61	Affx-79611201	Affx-79590719	13559446	16017263	2457.818
AZ	AZ054	8	54	Affx-79545799	Affx-79549915	19750178	21954367	2204.19
AZ	AZ054	11	53	Affx-79540704	Affx-79540707	50670583	53009453	2338.871
AZ	AZ054	14	92	Affx-79610359	Affx-79576707	35675810	38767851	3092.042
AZ	AZ054	16	64	Affx-79559479	Affx-79539559	41139496	43672846	2533.351
AZ	AZ054	17	49	Affx-41212431	Affx-79609809	20704416	22653511	1949.096
AZ	AZ054	18	72	Affx-79573825	Affx-79547042	49460355	52294672	2834.318
AZ	AZ054	20	93	Affx-79566151	Affx-79570463	36157592	39804465	3646.874
AZ	AZ054	20	80	Affx-79537246	Affx-79524309	44994196	48423592	3429.397
AZ	AZ054	21	166	Affx-79554265	Affx-79579322	29816381	36061261	6244.881
AZ	AZ054	27	85	Affx-79561097	Affx-79589597	2436948	6945456	4508.509
AZ	AZ055	1	50	Affx-79545028	Affx-79600417	49092868	51176389	2083.522
AZ	AZ055	1	456	Affx-79558115	Affx-79542387	120072591	138471869	18399.279
AZ	AZ055	1	60	Affx-79545924	Affx-79595095	138926422	141277621	2351.2
AZ	AZ055	6	48	Affx-79529965	Affx-79601582	2986727	4892083	1905.357
AZ	AZ055	14	64	Affx-79538296	Affx-79533948	70827966	73022846	2194.881
AZ	AZ055	18	48	Affx-79536078	Affx-79592036	38474020	40153432	1679.413
AZ	AZ055	23	48	Affx-79541043	Affx-79548022	27579309	29623933	2044.625
AZ	AZ055	28	70	Affx-79604869	Affx-79601448	10492106	13040830	2548.725
AZ	AZ056	2	48	Affx-79593736	Affx-79611132	32221314	34158452	1937.139
AZ	AZ056	2	51	Affx-79554972	Affx-79555707	54087250	55923910	1836.661
AZ	AZ056	4	85	Affx-79555917	Affx-79537412	31180607	34784594	3603.988
AZ	AZ056	5	52	Affx-79555219	Affx-79588863	12543266	14457005	1913.74
AZ	AZ056	5	66	Affx-79590600	Affx-79581671	78366480	80863373	2496.894
AZ	AZ056	6	52	Affx-79587212	Affx-79572888	56381803	58298494	1916.692
AZ	AZ056	6	57	Affx-79575214	Affx-79573238	91578436	93829145	2250.71
AZ	AZ056	8	92	Affx-79578491	Affx-79588129	215834	4571369	4355.536
AZ	AZ056	9	84	Affx-79563765	Affx-79596604	76993072	80563994	3570.923
AZ	AZ056	12	50	Affx-79560905	Affx-79572344	60197986	62343055	2145.07
AZ	AZ056	13	61	Affx-79568806	Affx-79607175	39114030	41279850	2165.821
AZ	AZ056	19	87	Affx-79590242	Affx-79525734	411773	4775868	4364.096
AZ	AZ056	28	70	Affx-79604869	Affx-79601448	10492106	13040830	2548.725
AZ	AZ057	3	55	Affx-79598702	Affx-79548959	58792433	60937033	2144.601
AZ	AZ057	5	61	Affx-79589717	Affx-79568135	111568709	113562898	1994.19
AZ	AZ057	6	82	Affx-79605851	Affx-79580043	7783820	12001208	4217.389
AZ	AZ057	6	62	Affx-79547404	Affx-79594056	13239002	15770192	2531.191
AZ	AZ057	7	49	Affx-79550711	Affx-79594106	64829912	66776541	1946.63
AZ	AZ057	8	79	Affx-79559264	Affx-79588998	77378531	80984604	3606.074
AZ	AZ057	13	48	Affx-79573024	Affx-79540768	42968436	44941101	1972.666
AZ	AZ057	14	49	Affx-79595282	Affx-79556932	54840889	56893232	2052.344
AZ	AZ057	15	59	Affx-79594445	Affx-79591953	34463433	36859705	2396.273
AZ	AZ057	20	74	Affx-79544478	Affx-79555731	43710024	47063216	3353.193
AZ	AZ058	2	66	Affx-79578256	Affx-79604272	96174373	98831813	2657.441
AZ	AZ058	5	71	Affx-79600207	Affx-79553735	36368842	38794081	2425.24
AZ	AZ058	5	52	Affx-79575598	Affx-79564729	41202074	43606819	2404.746
AZ	AZ058	5	48	Affx-79557963	Affx-79528279	69399758	70996151	1596.394
AZ	AZ058	5	50	Affx-79581670	Affx-79529277	76077841	78516676	2438.836
AZ	AZ058	6	51	Affx-79572225	Affx-79598789	39990922	41823565	1832.644
AZ	AZ058	6	50	Affx-79552976	Affx-79602199	49737598	51831213	2093.616
AZ	AZ058	6	54	Affx-79565263	Affx-79528952	66649024	68794182	2145.159
AZ	AZ058	10	54	Affx-79545997	Affx-79529711	52953822	55124327	2170.506
AZ	AZ058	12	133	Affx-79594345	Affx-79601798	38601033	45438305	6837.273
AZ	AZ058	12	70	Affx-79576685	Affx-79550933	57707889	60938878	3230.99
AZ	AZ058	19	61	Affx-79578230	Affx-79557029	33623603	36132356	2508.754
AZ	AZ058	20	48	Affx-79583868	Affx-42631032	39501159	40977900	1476.742
AZ	AZ058	22	48	Affx-43051556	Affx-79590358	2434191	4342704	1908.514
AZ	AZ058	23	62	Affx-79602645	Affx-79578824	4037943	6748008	2710.066
AZ	AZ058	26	57	Affx-79557196	Affx-79602689	4665152	6938616	2273.465
AZ	AZ058	28	75	Affx-79551276	Affx-79600802	1257421	5275531	4018.111
AZ	AZ058	28	48	Affx-79573908	Affx-79583952	10902332	12405890	1503.559
AZ	AZ059	2	137	Affx-79597725	Affx-79585997	201808	7556625	7354.818
AZ	AZ059	2	248	Affx-79557749	Affx-79540205	7599244	18803244	11204.001
AZ	AZ059	2	52	Affx-79587721	Affx-42012594	18825009	20488067	1663.059
AZ	AZ059	2	85	Affx-79607532	Affx-79552700	22240369	25413783	3173.415
AZ	AZ059	2	230	Affx-79523574	Affx-79547073	25441382	33990465	8549.084
AZ	AZ059	2	93	Affx-79549549	Affx-79545356	35074789	38841999	3767.211
AZ	AZ059	2	194	Affx-79546247	Affx-42114500	39907891	47166943	7259.053
AZ	AZ059	2	231	Affx-79542743	Affx-79563020	47722689	56856288	9133.6
AZ	AZ059	2	111	Affx-79589456	Affx-79596966	56883225	61020120	4136.896
AZ	AZ059	2	87	Affx-79591239	Affx-79563028	90996344	94176514	3180.171
AZ	AZ059	3	102	Affx-79605354	Affx-79603301	66956327	70300660	3344.334
AZ	AZ059	5	62	Affx-79536852	Affx-79555945	616247	3437641	2821.395
AZ	AZ059	5	89	Affx-79546519	Affx-79603342	15303593	18919459	3615.867
AZ	AZ059	5	140	Affx-79599500	Affx-79546542	66499556	71505287	5005.732
AZ	AZ059	5	136	Affx-79578952	Affx-79608242	72419494	78631977	6212.484
AZ	AZ059	5	106	Affx-79603355	Affx-79555960	78654743	83007040	4352.298
AZ	AZ059	5	73	Affx-79571649	Affx-79551422	83031320	85851925	2820.606
AZ	AZ059	5	132	Affx-79560699	Affx-79539246	85954911	90905424	4950.514
AZ	AZ059	5	49	Affx-79538627	Affx-79552162	101045467	104344063	3298.597
AZ	AZ059	5	58	Affx-79580025	Affx-79545654	118495533	121147764	2652.232
AZ	AZ059	6	67	Affx-79549865	Affx-79592409	74639794	76881807	2242.014
AZ	AZ059	7	70	Affx-79602853	Affx-79581153	20571275	23300068	2728.794
AZ	AZ059	7	56	Affx-79575226	Affx-79608980	39698811	42267398	2568.588
AZ	AZ059	7	57	Affx-79586376	Affx-79600284	50567399	52605358	2037.96
AZ	AZ059	7	116	Affx-79556693	Affx-79543122	67465329	72038531	4573.203
AZ	AZ059	8	71	Affx-79555335	Affx-79559251	33641984	36462597	2820.614
AZ	AZ059	8	348	Affx-79525862	Affx-79573272	47012098	61038096	14025.999
AZ	AZ059	8	260	Affx-79590740	Affx-79553057	61068610	71745440	10676.831
AZ	AZ059	8	47	Affx-79528324	Affx-79538710	71765529	73492211	1726.683
AZ	AZ059	8	378	Affx-79550747	Affx-79585562	73833511	89759476	15925.966
AZ	AZ059	8	144	Affx-79575249	Affx-79560776	89940687	95731299	5790.613
AZ	AZ059	10	101	Affx-79552451	Affx-79570378	415380	4631422	4216.043
AZ	AZ059	10	102	Affx-79523679	Affx-79546811	36861330	40704455	3843.126
AZ	AZ059	10	55	Affx-79530790	Affx-79555497	97109770	99274164	2164.395
AZ	AZ059	10	113	Affx-79565139	Affx-79562180	99312945	103676542	4363.598
AZ	AZ059	11	139	Affx-79555516	Affx-79566347	60702563	65820556	5117.994
AZ	AZ059	11	211	Affx-79533441	Affx-79601156	66668865	74333449	7664.585
AZ	AZ059	13	57	Affx-79542534	Affx-79591023	10884324	13418326	2534.003
AZ	AZ059	13	257	Affx-79529077	Affx-79578123	17589979	27228620	9638.642
AZ	AZ059	13	169	Affx-79583082	Affx-79599075	27282027	33857673	6575.647
AZ	AZ059	13	59	Affx-79543401	Affx-79596014	33917935	36099053	2181.119
AZ	AZ059	13	124	Affx-79586677	Affx-39980852	37569049	42385913	4816.865
AZ	AZ059	13	105	Affx-79574143	Affx-79558837	42387101	46211133	3824.033
AZ	AZ059	13	73	Affx-79607176	Affx-79534910	46235184	49047147	2811.964
AZ	AZ059	13	194	Affx-79531254	Affx-79554816	49132018	56938402	7806.385
AZ	AZ059	13	59	Affx-79544283	Affx-79601201	56960208	59278733	2318.526
AZ	AZ059	13	243	Affx-79579183	Affx-79598357	60102326	69674589	9572.264
AZ	AZ059	13	59	Affx-79572682	Affx-79553300	69702242	71953561	2251.32
AZ	AZ059	13	176	Affx-79586688	Affx-79535438	74500280	81298462	6798.183
AZ	AZ059	13	81	Affx-79571223	Affx-79535994	81329755	84202535	2872.781
AZ	AZ059	15	172	Affx-79604176	Affx-79605157	3162750	10519496	7356.747
AZ	AZ059	15	60	Affx-79525695	Affx-79603646	10561911	13180005	2618.095
AZ	AZ059	15	89	Affx-79554104	Affx-79536548	13205105	16335752	3130.648
AZ	AZ059	15	174	Affx-79545216	Affx-79573788	16375516	23250359	6874.844
AZ	AZ059	15	798	Affx-79534940	Affx-79600575	23277227	56550437	33273.211
AZ	AZ059	15	118	Affx-79588450	Affx-79533499	57826373	62119257	4292.885
AZ	AZ059	15	50	Affx-79547807	Affx-79585864	62166093	64016136	1850.044
AZ	AZ059	15	82	Affx-79529416	Affx-79541709	64041713	67190742	3149.03
AZ	AZ059	15	163	Affx-79560957	Affx-79540835	67225701	73565716	6340.016
AZ	AZ059	15	109	Affx-79587607	Affx-79609082	73600639	77885195	4284.557
AZ	AZ059	15	63	Affx-79578171	Affx-79585869	78224075	82177998	3953.924
AZ	AZ059	15	52	Affx-79538317	Affx-79556297	82216448	84500831	2284.384
AZ	AZ059	16	115	Affx-79529114	Affx-79580887	510129	6800417	6290.289
AZ	AZ059	16	67	Affx-79542636	Affx-79546149	7849873	11131847	3281.975
AZ	AZ059	16	156	Affx-79589333	Affx-79601256	11166317	17875006	6708.69
AZ	AZ059	16	109	Affx-79536565	Affx-79583765	17921438	22169528	4248.091
AZ	AZ059	16	101	Affx-79528779	Affx-79589344	42866330	46839703	3973.374
AZ	AZ059	18	269	Affx-79576318	Affx-79586814	9848391	20756675	10908.285
AZ	AZ059	18	261	Affx-79558316	Affx-79599181	21085917	30462557	9376.641
AZ	AZ059	18	63	Affx-79545299	Affx-79591167	30484283	32760297	2276.015
AZ	AZ059	18	50	Affx-79532188	Affx-79540891	32785249	34626399	1841.151
AZ	AZ059	18	70	Affx-79545304	Affx-79599923	36752450	39224926	2472.477
AZ	AZ059	18	305	Affx-79527266	Affx-79538372	39255862	51399638	12143.777
AZ	AZ059	18	114	Affx-79529143	Affx-79574221	51595786	55882610	4286.825
AZ	AZ059	18	63	Affx-79561908	Affx-79606106	55909443	58454754	2545.312
AZ	AZ059	18	117	Affx-79528140	Affx-79534010	60382296	65976920	5594.625
AZ	AZ059	19	139	Affx-79558959	Affx-79532641	48985200	55104888	6119.689
AZ	AZ059	19	55	Affx-79580923	Affx-79537193	55135525	57108521	1972.997
AZ	AZ059	23	654	Affx-79559046	Affx-79535619	111325	27486150	27374.826
AZ	AZ059	23	259	Affx-79572790	Affx-79606190	28975554	39132543	10156.99
AZ	AZ059	25	48	Affx-79527337	Affx-79579934	15053792	16524976	1471.185
AZ	AZ059	29	240	Affx-79582178	Affx-79606228	638870	10731491	10092.622
AZ	AZ059	29	56	Affx-79598672	Affx-79600804	10758545	12613753	1855.209
AZ	AZ059	29	83	Affx-79609514	Affx-79535121	13381153	16432979	3051.827
AZ	AZ059	29	105	Affx-79587879	Affx-79589621	16456203	20542236	4086.034
AZ	AZ059	29	67	Affx-79552085	Affx-79576926	20571581	22958815	2387.235
AZ	AZ059	29	291	Affx-79592268	Affx-79558508	23604002	34603861	10999.86
AZ	AZ059	29	128	Affx-79538560	Affx-79539776	34630688	41193723	6563.036
AZ	AZ060	6	79	Affx-79564255	Affx-79593238	49819392	53180206	3360.815
AZ	AZ060	6	51	Affx-79604451	Affx-79568535	76783927	78873464	2089.538
AZ	AZ060	10	56	Affx-79528047	Affx-79534364	39732917	41728031	1995.115
AZ	AZ060	19	50	Affx-79558958	Affx-79601321	46232505	48022412	1789.908
AZ	AZ061	2	78	Affx-79532228	Affx-79602580	55489923	58695631	3205.709
AZ	AZ061	2	75	Affx-79536624	Affx-79528499	104272850	107335934	3063.085
AZ	AZ061	4	272	Affx-79528599	Affx-79600179	216409	11817711	11601.303
AZ	AZ061	4	297	Affx-79599460	Affx-79590555	44727123	56693761	11966.639
AZ	AZ061	4	227	Affx-79529258	Affx-79567922	56728155	65735112	9006.958
AZ	AZ061	4	401	Affx-79531064	Affx-79577901	92238737	108336856	16098.12
AZ	AZ061	6	68	Affx-79565791	Affx-79610790	51387318	54152023	2764.706
AZ	AZ061	7	52	Affx-79606679	Affx-79538043	99480411	101459235	1978.825
AZ	AZ061	7	81	Affx-79596522	Affx-79550691	109056088	112099328	3043.241
AZ	AZ061	8	148	Affx-79598871	Affx-79538715	82560433	88706519	6146.087
AZ	AZ061	9	233	Affx-79572261	Affx-79537533	194939	10866702	10671.764
AZ	AZ061	10	54	Affx-79588284	Affx-79600448	33099585	35056896	1957.312
AZ	AZ061	10	61	Affx-79542429	Affx-79564802	101961966	104270835	2308.87
AZ	AZ061	11	61	Affx-79611046	Affx-79560398	1859944	4653024	2793.081
AZ	AZ061	11	505	Affx-79522990	Affx-79562921	31111216	51349110	20237.895
AZ	AZ061	11	50	Affx-79558182	Affx-79575741	51401835	53655204	2253.37
AZ	AZ061	11	754	Affx-79579132	Affx-79533905	53716424	82042727	28326.304
AZ	AZ061	12	1078	Affx-79604631	Affx-79555545	16385107	61530047	45144.941
AZ	AZ061	12	220	Affx-79606428	Affx-79569007	61594822	71160218	9565.397
AZ	AZ061	12	255	Affx-79531241	Affx-79523355	76775475	86251171	9475.697
AZ	AZ061	15	57	Affx-79559989	Affx-79579208	50790496	53513412	2722.917
AZ	AZ061	16	466	Affx-79545257	Affx-79551040	46454816	65658151	19203.336
AZ	AZ061	16	72	Affx-79609645	Affx-79527015	78963794	81695869	2732.076
AZ	AZ061	17	901	Affx-79597671	Affx-79606482	4755482	41526402	36770.921
AZ	AZ061	19	64	Affx-79590242	Affx-79561915	411773	3701223	3289.451
AZ	AZ061	19	51	Affx-79609661	Affx-79609473	62027287	63912206	1884.92
AZ	AZ061	20	55	Affx-79523952	Affx-79585195	42756231	45351600	2595.37
AZ	AZ061	21	338	Affx-79544508	Affx-79536142	46070809	59911968	13841.16
AZ	AZ061	21	249	Affx-79540248	Affx-79599302	61018625	70867764	9849.14
AZ	AZ061	22	54	Affx-79595494	Affx-79605707	31799037	33596353	1797.317
AZ	AZ061	22	239	Affx-79525327	Affx-79579340	46065888	55644753	9578.866
AZ	AZ061	24	470	Affx-79563066	Affx-79537303	504621	18960195	18455.575
AZ	AZ061	24	54	Affx-79559596	Affx-79579924	41743406	43688852	1945.447
AZ	AZ061	25	78	Affx-79529522	Affx-79554339	105979	3295162	3189.184
AZ	AZ061	25	650	Affx-79529523	Affx-79532725	10959178	33831938	22872.761
AZ	AZ061	26	247	Affx-79543745	Affx-79541100	13295760	23189185	9893.426
AZ	AZ061	26	319	Affx-79530996	Affx-79555826	23447408	36003132	12555.725
AZ	AZ061	28	66	Affx-79604869	Affx-79561100	10492106	12844703	2352.598
AZ	AZ061	28	447	Affx-79543780	Affx-79594767	13621448	30781413	17159.966
AZ	AZ061	29	84	Affx-79582178	Affx-79525808	638870	4350405	3711.536
AZ	AZ062	1	57	Affx-79526396	Affx-79532059	30722878	33641711	2918.834
AZ	AZ062	2	657	Affx-79597725	Affx-79576347	201808	28137185	27935.378
AZ	AZ062	4	331	Affx-79606254	Affx-79539203	107028802	120619194	13590.393
AZ	AZ062	6	49	Affx-79581131	Affx-79543940	34485935	36250959	1765.025
AZ	AZ062	7	107	Affx-47058925	Affx-79573998	108635778	112607022	3971.245
AZ	AZ062	8	69	Affx-79573650	Affx-79548347	845708	3992005	3146.298
AZ	AZ062	8	56	Affx-79543173	Affx-79604482	9183349	11431288	2247.94
AZ	AZ062	12	79	Affx-79539504	Affx-79575762	63638431	66842767	3204.337
AZ	AZ062	14	477	Affx-79550974	Affx-79605598	45074796	62646652	17571.857
AZ	AZ062	15	259	Affx-79538934	Affx-79561429	45138168	58247323	13109.156
AZ	AZ062	16	228	Affx-79531291	Affx-79563274	59682745	68221954	8539.21
AZ	AZ062	22	80	Affx-79545430	Affx-79570731	14404762	17437070	3032.309
AZ	AZ062	22	234	Affx-79597030	Affx-79551196	48113134	57636191	9523.058
AZ	AZ062	22	85	Affx-79603775	Affx-79575923	57689043	61402518	3713.476
AZ	AZ062	23	637	Affx-79559046	Affx-79585237	111325	26809709	26698.385
AZ	AZ062	25	81	Affx-79597079	Affx-79558466	17403768	20601809	3198.042
AZ	AZ062	26	86	Affx-79532730	Affx-79593041	19309057	22939529	3630.473
AZ	AZ062	26	64	Affx-79566839	Affx-79569786	23294706	25877865	2583.16
AZ	AZ062	26	64	Affx-79524145	Affx-79580491	25972296	28520272	2547.977
AZ	AZ062	26	189	Affx-79528555	Affx-79543756	28550729	35760323	7209.595
AZ	AZ062	26	111	Affx-79587840	Affx-79589582	35808365	39642961	3834.597
AZ	AZ062	26	51	Affx-79548092	Affx-79528556	41406163	43280064	1873.902
AZ	AZ062	27	54	Affx-79609844	Affx-79545524	51596	2484227	2432.632
AZ	AZ062	27	55	Affx-79553628	Affx-79562002	41598632	43370856	1772.225
AZ	AZ062	29	272	Affx-79587071	Affx-79551298	37148091	51475500	14327.41
AZ	AZ063	1	69	Affx-79565922	Affx-79561754	13726791	16601368	2874.578
AZ	AZ063	1	51	Affx-79553185	Affx-79597497	73638746	75431289	1792.544
AZ	AZ063	1	50	Affx-79589138	Affx-79574085	81749491	83576664	1827.174
AZ	AZ063	1	69	Affx-79576615	Affx-38397349	104288841	106912559	2623.719
AZ	AZ063	5	56	Affx-79549815	Affx-79572864	12195833	14289282	2093.45
AZ	AZ063	6	52	Affx-79588904	Affx-79587196	13607050	15702537	2095.488
AZ	AZ063	6	59	Affx-79588034	Affx-79603925	19750707	22021413	2270.707
AZ	AZ063	12	60	Affx-79551700	Affx-79584295	36239003	39183115	2944.113
AZ	AZ063	14	88	Affx-79529089	Affx-79578641	52353558	55699216	3345.659
AZ	AZ063	29	53	Affx-79582178	Affx-79533669	638870	2999644	2360.775
AZ	AZ064	2	94	Affx-79541837	Affx-79583851	32155975	36027218	3871.244
AZ	AZ064	2	50	Affx-79599243	Affx-79524684	82365868	84446551	2080.684
AZ	AZ064	2	760	Affx-79604272	Affx-79531328	98831813	128537899	29706.087
AZ	AZ064	5	51	Affx-79581661	Affx-79557951	30266039	32525989	2259.951
AZ	AZ064	7	85	Affx-79597340	Affx-79574798	7796930	13164535	5367.606
AZ	AZ064	9	89	Affx-79572261	Affx-79535837	194939	4496689	4301.751
AZ	AZ064	9	572	Affx-79561281	Affx-79549159	4521374	28821625	24300.252
AZ	AZ064	9	313	Affx-79538109	Affx-79582933	91063182	103149452	12086.271
AZ	AZ064	11	55	Affx-79540707	Affx-79533439	53009453	55380567	2371.115
AZ	AZ064	12	76	Affx-79562212	Affx-79608600	22182611	24932407	2749.797
AZ	AZ064	12	201	Affx-79581307	Affx-79557582	31175825	40239656	9063.832
AZ	AZ064	12	80	Affx-79603591	Affx-79606016	41222139	45537527	4315.389
AZ	AZ064	15	67	Affx-79571499	Affx-79603060	27090460	29353796	2263.337
AZ	AZ064	15	65	Affx-79565325	Affx-79541705	48790917	53427769	4636.853
AZ	AZ064	16	554	Affx-79540843	Affx-79590181	24488311	45515838	21027.528
AZ	AZ064	16	49	Affx-79569705	Affx-79551045	68821327	70697093	1875.767
AZ	AZ064	18	117	Affx-79551069	Affx-79569977	34143693	38505598	4361.906
AZ	AZ064	20	75	Affx-79599989	Affx-79583868	36496871	39501159	3004.289
AZ	AZ064	22	72	Affx-79602015	Affx-79556448	51020707	53883165	2862.459
AZ	AZ064	24	634	Affx-79563066	Affx-79597055	504621	25035994	24531.374
AZ	AZ064	27	81	Affx-79609844	Affx-79597878	51596	3636033	3584.438
AZ	AZ064	27	282	Affx-79600771	Affx-79575532	12124319	22107645	9983.327
AZ	AZ064	28	206	Affx-79538542	Affx-79530260	26474488	33954665	7480.178
AZ	AZ065	1	74	Affx-79598205	Affx-79599678	10008720	13633146	3624.427
AZ	AZ065	1	63	Affx-79556800	Affx-79609761	101449632	103850339	2400.708
AZ	AZ065	1	373	Affx-79595092	Affx-79529686	123649685	138333573	14683.889
AZ	AZ065	1	258	Affx-79526388	Affx-79589959	138777032	149925348	11148.317
AZ	AZ065	3	62	Affx-79529932	Affx-79546470	95381845	97954259	2572.415
AZ	AZ065	4	659	Affx-79586249	Affx-79536824	15848030	42885722	27037.693
AZ	AZ065	5	56	Affx-79585446	Affx-79566681	77733091	79928192	2195.102
AZ	AZ065	6	61	Affx-79582289	Affx-79529282	8189489	11619186	3429.698
AZ	AZ065	7	58	Affx-79525609	Affx-79549106	67723751	69653960	1930.21
AZ	AZ065	8	50	Affx-79551518	Affx-79611090	84697202	86838218	2141.017
AZ	AZ065	10	55	Affx-79590021	Affx-79608339	70001749	71910847	1909.099
AZ	AZ065	12	74	Affx-79576231	Affx-79582503	25509353	28630580	3121.228
AZ	AZ065	14	60	Affx-79529090	Affx-79545200	52499722	54663852	2164.131
AZ	AZ065	15	54	Affx-79538934	Affx-79563591	45138168	47802031	2663.864
AZ	AZ065	22	89	Affx-79523409	Affx-79575923	57542834	61402518	3859.685
AZ	AZ065	23	58	Affx-79533617	Affx-79523413	28113910	30732595	2618.686
AZ	AZ066	4	81	Affx-79553706	Affx-79533714	5225218	8809135	3583.918
AZ	AZ066	4	58	Affx-79537983	Affx-79581646	87502359	89505417	2003.059
AZ	AZ066	5	48	Affx-79593197	Affx-79586311	5445880	7495744	2049.865
AZ	AZ066	7	117	Affx-79577494	Affx-79578479	53256354	57606192	4349.839
AZ	AZ066	7	59	Affx-79580075	Affx-79556025	57961473	59989410	2027.938
AZ	AZ066	12	55	Affx-79566979	Affx-79597577	59708388	62009642	2301.255
AZ	AZ066	14	72	Affx-79564824	Affx-79530107	50287421	52995600	2708.18
AZ	AZ066	14	51	Affx-79560932	Affx-79603053	66301717	68066780	1765.064
AZ	AZ066	15	67	Affx-79593625	Affx-79550999	48738165	53455855	4717.691
AZ	AZ066	20	56	Affx-79578772	Affx-79578773	38829259	40751563	1922.305
AZ	AZ066	23	55	Affx-79557804	Affx-79541937	11742732	13707991	1965.26
AZ	AZ066	24	54	Affx-79523763	Affx-79555801	42770653	44759000	1988.348
AZ	AZ066	28	72	Affx-79551276	Affx-79556541	1257421	5201924	3944.504
AZ	AZ067	1	57	Affx-79550824	Affx-79596649	10913249	13921439	3008.191
AZ	AZ067	1	58	Affx-79563780	Affx-79532940	53967901	56305348	2337.448
AZ	AZ067	2	67	Affx-79545359	Affx-79564416	4022232	7273526	3251.295
AZ	AZ067	3	73	Affx-79547296	Affx-79557885	100256974	102861795	2604.822
AZ	AZ067	5	73	Affx-79594892	Affx-79586302	55904796	60765326	4860.531
AZ	AZ067	6	75	Affx-79543951	Affx-79606286	63717938	66499171	2781.234
AZ	AZ067	10	92	Affx-79579109	Affx-79551640	44342844	47569471	3226.628
AZ	AZ067	14	59	Affx-79546922	Affx-79568226	1330860	4586629	3255.77
AZ	AZ067	15	66	Affx-79593625	Affx-79541705	48738165	53427769	4689.605
AZ	AZ067	16	57	Affx-79542636	Affx-79528110	7849873	10751393	2901.521
AZ	AZ067	25	54	Affx-79572492	Affx-79595553	7871087	9603405	1732.319
AZ	AZ067	27	63	Affx-79528893	Affx-79610839	19891689	21947345	2055.657
AZ	AZ067	29	59	Affx-79569310	Affx-79555851	8630798	10873992	2243.195
AZ	AZ068	1	1046	Affx-79587399	Affx-79562561	186939	44464605	44277.667
AZ	AZ068	1	565	Affx-79527755	Affx-79609025	45262484	67407947	22145.464
AZ	AZ068	2	943	Affx-79540208	Affx-79551125	33368959	69760797	36391.839
AZ	AZ068	2	490	Affx-79542753	Affx-79537234	70413684	90107280	19693.597
AZ	AZ068	3	398	Affx-79576462	Affx-79549757	14169183	30902217	16733.035
AZ	AZ068	4	612	Affx-79557940	Affx-79539203	96051182	120619194	24568.013
AZ	AZ068	5	61	Affx-79536852	Affx-79555224	616247	3402799	2786.553
AZ	AZ068	5	394	Affx-79588873	Affx-79576513	39697138	55529444	15832.307
AZ	AZ068	5	440	Affx-79532367	Affx-79594899	55582753	73223757	17641.005
AZ	AZ068	5	84	Affx-79547391	Affx-79531932	73250653	77212513	3961.861
AZ	AZ068	5	388	Affx-79594041	Affx-79558598	77336461	92646040	15309.58
AZ	AZ068	6	1415	Affx-79585461	Affx-79542175	23215	59676262	59653.048
AZ	AZ068	6	163	Affx-79594953	Affx-79582261	96571943	102882914	6310.972
AZ	AZ068	7	62	Affx-79592437	Affx-79594976	66473033	68394848	1921.816
AZ	AZ068	8	280	Affx-79578491	Affx-79603979	215834	13614329	13398.496
AZ	AZ068	9	706	Affx-79572599	Affx-79572260	76051174	103313103	27261.93
AZ	AZ068	9	53	Affx-79556073	Affx-79569370	103350490	105679329	2328.84
AZ	AZ068	11	301	Affx-79524813	Affx-79554001	63382	13460040	13396.659
AZ	AZ068	11	88	Affx-79609051	Affx-79585742	55616674	59116801	3500.128
AZ	AZ068	14	60	Affx-79603632	Affx-79558250	52850792	54975315	2124.524
AZ	AZ068	15	60	Affx-79585039	Affx-79583137	77034308	79599231	2564.924
AZ	AZ068	15	67	Affx-79564624	Affx-79525709	82305064	85260671	2955.608
AZ	AZ068	17	558	Affx-79543511	Affx-79589369	21534098	45251162	23717.065
AZ	AZ068	17	49	Affx-79607814	Affx-79605640	47963006	49816683	1853.678
AZ	AZ068	17	358	Affx-79534502	Affx-79596897	52720102	66010143	13290.042
AZ	AZ068	19	123	Affx-79590242	Affx-79587706	411773	6587111	6175.339
AZ	AZ068	19	733	Affx-79592868	Affx-79550319	6632678	34549982	27917.305
AZ	AZ068	19	280	Affx-79524672	Affx-79593711	34607377	45608143	11000.767
AZ	AZ068	20	123	Affx-79548782	Affx-79555731	41814582	47063216	5248.635
AZ	AZ068	21	1189	Affx-79563040	Affx-79599295	370772	50020307	49649.536
AZ	AZ068	22	50	Affx-79578289	Affx-79579335	24511725	26445031	1933.307
AZ	AZ068	24	1627	Affx-79563066	Affx-79594713	504621	62566749	62062.129
AZ	AZ068	25	54	Affx-79576425	Affx-79547232	40575931	42819366	2243.436
AZ	AZ068	26	85	Affx-79539111	Affx-79589588	47488100	50922068	3433.969
AZ	AZ068	27	84	Affx-79609844	Affx-79554371	51596	3743054	3691.459
AZ	AZ068	28	83	Affx-79575541	Affx-79548123	147143	4947947	4800.805
AZ	AZ068	29	464	Affx-79535129	Affx-79551298	30217560	51475500	21257.941
AZ	AZ069	1	54	Affx-79597502	Affx-79602973	91898356	93834606	1936.251
AZ	AZ069	3	63	Affx-79581077	Affx-79600165	69552026	71708162	2156.137
AZ	AZ069	4	61	Affx-79542101	Affx-79541243	88046806	90127115	2080.31
AZ	AZ069	5	70	Affx-79604429	Affx-79551419	77113692	80039184	2925.493
AZ	AZ069	5	64	Affx-79599508	Affx-79541285	90217986	92715004	2497.019
AZ	AZ069	6	54	Affx-79583475	Affx-79595739	80071965	82669600	2597.636
AZ	AZ069	7	68	Affx-79608750	Affx-79590681	41584647	44613055	3028.409
AZ	AZ069	9	68	Affx-79579565	Affx-79603457	44777009	47677819	2900.811
AZ	AZ069	10	55	Affx-79532499	Affx-79527766	34939110	37003453	2064.344
AZ	AZ069	10	54	Affx-79595151	Affx-79609040	44364747	46282803	1918.057
AZ	AZ069	13	50	Affx-79586691	Affx-79594405	81604622	83382397	1777.776
AZ	AZ069	17	78	Affx-79562276	Affx-79531727	36775245	40109861	3334.617
AZ	AZ069	18	53	Affx-79557707	Affx-79529135	13422166	16485442	3063.277
AZ	AZ069	20	56	Affx-79577312	Affx-79596984	15919997	18253638	2333.642
AZ	AZ069	22	51	Affx-79605707	Affx-79524321	33596353	35452286	1855.934
AZ	AZ070	1	66	Affx-79570601	Affx-79609238	14327327	16966993	2639.667
AZ	AZ070	2	61	Affx-79597725	Affx-79607536	201808	3896595	3694.788
AZ	AZ070	2	80	Affx-79603737	Affx-79575042	9092652	13421007	4328.356
AZ	AZ070	2	56	Affx-79544457	Affx-79528510	96263064	98571211	2308.148
AZ	AZ070	3	60	Affx-79592280	Affx-45164932	100671142	102811972	2140.831
AZ	AZ070	4	49	Affx-79567061	Affx-79530653	102258209	104087328	1829.12
AZ	AZ070	5	59	Affx-79600900	Affx-79572218	77928984	80324146	2395.163
AZ	AZ070	6	58	Affx-79588061	Affx-79571937	77523118	79770484	2247.367
AZ	AZ070	7	108	Affx-79603962	Affx-46849025	50599051	54632277	4033.227
AZ	AZ070	8	51	Affx-79533337	Affx-79581743	82226705	84338313	2111.609
AZ	AZ070	11	112	Affx-79601153	Affx-79598301	60288383	64572800	4284.418
AZ	AZ070	15	65	Affx-79548641	Affx-79550243	51301369	54124078	2822.71
AZ	AZ070	16	59	Affx-79542636	Affx-79610170	7849873	10820918	2971.046
AZ	AZ070	18	60	Affx-79563290	Affx-79538981	2188787	4771133	2582.347
AZ	AZ070	18	59	Affx-79596150	Affx-79549506	52646157	55011606	2365.45
AZ	AZ070	23	51	Affx-79559046	Affx-79541943	111325	3556052	3444.728
AZ	AZ070	24	59	Affx-79552009	Affx-79559589	14092793	16349033	2256.241
AZ	AZ071	1	71	Affx-79591718	Affx-38416006	109431802	111959466	2527.665
AZ	AZ071	3	69	Affx-79587911	Affx-79554410	36182355	38729270	2546.916
AZ	AZ071	6	48	Affx-79597288	Affx-79604442	34663527	36323595	1660.069
AZ	AZ071	6	51	Affx-79594070	Affx-79536315	50691353	52839467	2148.115
AZ	AZ071	7	55	Affx-79597340	Affx-79548291	7796930	11184744	3387.815
AZ	AZ071	7	79	Affx-79603964	Affx-79530345	56103143	59040173	2937.031
AZ	AZ071	8	54	Affx-79602884	Affx-79582334	20187997	22352442	2164.446
AZ	AZ071	8	54	Affx-79559250	Affx-79560760	32160101	34648166	2488.066
AZ	AZ071	9	59	Affx-79572261	Affx-47524617	194939	3174571	2979.633
AZ	AZ071	9	49	Affx-79548366	Affx-79553071	21158980	22962318	1803.339
AZ	AZ071	13	67	Affx-79557617	Affx-79591042	47937969	50967781	3029.813
AZ	AZ071	15	259	Affx-79538934	Affx-79561429	45138168	58247323	13109.156
AZ	AZ071	16	50	Affx-79610170	Affx-79599142	10820918	12595398	1774.481
AZ	AZ071	19	55	Affx-79590242	Affx-79544412	411773	3157190	2745.418
AZ	AZ071	24	54	Affx-79600071	Affx-79548052	45601438	47621530	2020.093
AZ	AZ071	27	51	Affx-79592242	Affx-79525563	43266954	45380938	2113.985
AZ	AZ072	1	49	Affx-38197448	Affx-79556147	54387611	56443711	2056.101
AZ	AZ072	1	66	Affx-79535360	Affx-79558141	84058609	86760078	2701.47
AZ	AZ072	2	76	Affx-79565190	Affx-79589434	11490815	15033203	3542.389
AZ	AZ072	2	76	Affx-79585965	Affx-79536100	110959490	113649951	2690.462
AZ	AZ072	11	69	Affx-79590964	Affx-79536487	34020090	36928817	2908.728
AZ	AZ072	11	78	Affx-79611589	Affx-79595189	49487502	52944930	3457.429
AZ	AZ072	11	49	Affx-79590061	Affx-79574505	68417871	70131756	1713.886
AZ	AZ072	15	50	Affx-79533957	Affx-79544330	45268923	47547109	2278.187
AZ	AZ072	16	78	Affx-79569960	Affx-79575831	50563530	54079210	3515.681
AZ	AZ072	19	73	Affx-79590242	Affx-79528144	411773	4116068	3704.296
AZ	AZ072	22	50	Affx-79537273	Affx-79594664	21486972	23209776	1722.805
AZ	AZ072	28	93	Affx-79575541	Affx-79600802	147143	5275531	5128.389
AZ	AZ072	29	84	Affx-79593079	Affx-79604356	11832472	15055395	3222.924
AZ	AZ073	1	139	Affx-79606372	Affx-79581251	33531006	38799952	5268.947
AZ	AZ073	1	51	Affx-79605527	Affx-79598986	92275145	94072796	1797.652
AZ	AZ073	1	76	Affx-79595091	Affx-79611189	122053069	124996199	2943.131
AZ	AZ073	2	363	Affx-79597725	Affx-79528503	201808	18114887	17913.08
AZ	AZ073	2	516	Affx-79585138	Affx-79569992	116808575	136694852	19886.278
AZ	AZ073	3	660	Affx-79548966	Affx-79536234	93736746	118620711	24883.966
AZ	AZ073	4	61	Affx-79528602	Affx-79606977	68757734	71008740	2251.007
AZ	AZ073	6	364	Affx-79562094	Affx-79548244	98675283	112846118	14170.836
AZ	AZ073	6	56	Affx-79596478	Affx-79564251	117164878	119411282	2246.405
AZ	AZ073	7	345	Affx-79549889	Affx-79568538	30663822	44800413	14136.592
AZ	AZ073	7	448	Affx-79579527	Affx-79523829	44830072	61600803	16770.732
AZ	AZ073	7	53	Affx-79540500	Affx-79595769	67617000	69392890	1775.891
AZ	AZ073	7	48	Affx-79583509	Affx-79527150	87530118	89295977	1765.86
AZ	AZ073	8	62	Affx-79547474	Affx-79546639	27636932	29929503	2292.572
AZ	AZ073	8	90	Affx-79557409	Affx-47230189	36758065	40742920	3984.856
AZ	AZ073	8	52	Affx-79596566	Affx-79529636	72050084	73855173	1805.09
AZ	AZ073	10	266	Affx-79586580	Affx-79568382	40293251	50020868	9727.618
AZ	AZ073	11	527	Affx-79606770	Affx-79593499	84500313	107063652	22563.34
AZ	AZ073	12	168	Affx-79532989	Affx-79586650	32835861	40336054	7500.194
AZ	AZ073	13	115	Affx-79542534	Affx-79527513	10884324	15284943	4400.62
AZ	AZ073	13	163	Affx-79524824	Affx-79554069	17496618	23779134	6282.517
AZ	AZ073	13	810	Affx-79555565	Affx-79596023	35266247	67403499	32137.253
AZ	AZ073	13	255	Affx-79536527	Affx-79535994	74668162	84202535	9534.374
AZ	AZ073	14	873	Affx-79546922	Affx-79582539	1330860	35324650	33993.791
AZ	AZ073	14	53	Affx-79610447	Affx-79574538	41314544	43520300	2205.757
AZ	AZ073	15	144	Affx-79611599	Affx-79542589	14564964	19769449	5204.486
AZ	AZ073	15	66	Affx-79593625	Affx-79541705	48738165	53427769	4689.605
AZ	AZ073	16	115	Affx-79529114	Affx-79580887	510129	6800417	6290.289
AZ	AZ073	16	76	Affx-79542636	Affx-79544340	7849873	11442530	3592.658
AZ	AZ073	16	193	Affx-79588465	Affx-79547823	24246793	31508834	7262.042
AZ	AZ073	17	440	Affx-79592000	Affx-79542648	12454086	30127072	17672.987
AZ	AZ073	22	181	Affx-79586953	Affx-79556444	29633409	36250402	6616.994
AZ	AZ073	22	88	Affx-79551975	Affx-79558424	36270923	39295123	3024.201
AZ	AZ073	23	192	Affx-79556462	Affx-79583300	33919098	41008973	7089.876
AZ	AZ073	24	312	Affx-79553577	Affx-79537312	31221063	42644588	11423.526
AZ	AZ073	25	817	Affx-79529522	Affx-79569780	105979	29180107	29074.129
AZ	AZ073	27	666	Affx-79581567	Affx-79608936	16162159	40649217	24487.059
AZ	AZ073	27	115	Affx-79584571	Affx-79525563	41131140	45380938	4249.799
AZ	AZ073	29	417	Affx-79582178	Affx-79549735	638870	17003568	16364.699
AZ	AZ074	1	89	Affx-79552428	Affx-79545035	66150665	69438911	3288.247
AZ	AZ074	1	78	Affx-79589954	Affx-79531185	123279258	126135366	2856.109
AZ	AZ074	3	79	Affx-79559658	Affx-79594797	114594159	117383251	2789.093
AZ	AZ074	4	117	Affx-45295130	Affx-79554441	11947644	16190785	4243.142
AZ	AZ074	4	231	Affx-79611663	Affx-79544729	27952784	37464469	9511.686
AZ	AZ074	4	476	Affx-79555181	Affx-79602779	38243048	57762513	19519.466
AZ	AZ074	5	61	Affx-79601555	Affx-79537449	54825642	57386653	2561.012
AZ	AZ074	5	51	Affx-79580035	Affx-79603355	76213049	78654743	2441.695
AZ	AZ074	6	50	Affx-79605845	Affx-79555268	39076499	40872744	1796.246
AZ	AZ074	6	50	Affx-79587209	Affx-79554526	50483447	52511092	2027.646
AZ	AZ074	6	55	Affx-79602201	Affx-79605849	53817082	55748741	1931.66
AZ	AZ074	6	79	Affx-79532386	Affx-79611012	74241332	76853794	2612.463
AZ	AZ074	7	65	Affx-79588949	Affx-79602870	66441049	68470553	2029.505
AZ	AZ074	8	48	Affx-79601633	Affx-79576104	40198537	41910034	1711.498
AZ	AZ074	8	101	Affx-79600333	Affx-79557428	93131258	97062365	3931.108
AZ	AZ074	8	130	Affx-79592487	Affx-79561249	97109101	101636595	4527.495
AZ	AZ074	9	61	Affx-79605026	Affx-79525626	39295861	41683435	2387.575
AZ	AZ074	9	297	Affx-79546683	Affx-79589879	56668028	69145929	12477.902
AZ	AZ074	9	199	Affx-79603464	Affx-79608542	69189053	77139505	7950.453
AZ	AZ074	9	47	Affx-79602292	Affx-79564531	77172028	79056648	1884.621
AZ	AZ074	10	159	Affx-79552451	Affx-79528388	415380	7471271	7055.892
AZ	AZ074	10	69	Affx-79532495	Affx-79550073	20003661	23099801	3096.141
AZ	AZ074	10	403	Affx-79563219	Affx-79544177	24695680	40859660	16163.981
AZ	AZ074	10	211	Affx-79526671	Affx-79542441	42452278	50064125	7611.848
AZ	AZ074	12	77	Affx-39592266	Affx-79555536	34490665	37876456	3385.792
AZ	AZ074	12	217	Affx-79561819	Affx-79602427	37911689	48493568	10581.88
AZ	AZ074	12	150	Affx-79595990	Affx-79593547	48573005	54376967	5803.963
AZ	AZ074	12	334	Affx-79591864	Affx-79548573	54418850	68494647	14075.798
AZ	AZ074	12	57	Affx-79554054	Affx-79569007	68523680	71160218	2636.539
AZ	AZ074	12	341	Affx-79531241	Affx-79607168	76775475	89517176	12741.702
AZ	AZ074	13	53	Affx-79593570	Affx-79582531	3997809	6288995	2291.187
AZ	AZ074	14	89	Affx-79578145	Affx-79574548	3030333	7075924	4045.592
AZ	AZ074	14	112	Affx-79585003	Affx-79602470	50940733	55037337	4096.605
AZ	AZ074	15	579	Affx-79560466	Affx-79601253	45906184	70955284	25049.101
AZ	AZ074	15	68	Affx-79562640	Affx-79540835	70983400	73565716	2582.317
AZ	AZ074	15	108	Affx-79587607	Affx-79567317	73600639	77713149	4112.511
AZ	AZ074	15	61	Affx-79578171	Affx-79554121	78224075	82078589	3854.515
AZ	AZ074	15	67	Affx-79564624	Affx-79525709	82305064	85260671	2955.608
AZ	AZ074	16	113	Affx-79529114	Affx-79532598	510129	6587338	6077.21
AZ	AZ074	16	190	Affx-79542636	Affx-79574565	7849873	16299644	8449.772
AZ	AZ074	17	283	Affx-79540155	Affx-79603095	169129	11789903	11620.775
AZ	AZ074	17	62	Affx-79544367	Affx-79579237	12480789	14981066	2500.278
AZ	AZ074	17	210	Affx-79524473	Affx-79542662	48701146	57627074	8925.929
AZ	AZ074	17	85	Affx-79571523	Affx-79574197	57646539	60672015	3025.477
AZ	AZ074	17	42	Affx-79527260	Affx-79543527	60691978	62037508	1345.531
AZ	AZ074	18	82	Affx-79549493	Affx-79610175	34511150	37518525	3007.376
AZ	AZ074	19	48	Affx-79533553	Affx-79546220	44711782	46383810	1672.029
AZ	AZ074	20	180	Affx-79557079	Affx-79599985	21904690	29412939	7508.25
AZ	AZ074	20	106	Affx-79556408	Affx-79559006	30399132	34962234	4563.103
AZ	AZ074	20	75	Affx-79535577	Affx-79528172	68790882	71962098	3171.217
AZ	AZ074	23	186	Affx-79536165	Affx-79583294	13327064	20291699	6964.636
AZ	AZ074	24	86	Affx-79598615	Affx-79594713	59122959	62566749	3443.791
AZ	AZ074	26	53	Affx-79586140	Affx-79530248	41548722	43491505	1942.784
AZ	AZ074	27	175	Affx-79553626	Affx-79524151	28242743	34482932	6240.19
AZ	AZ074	29	268	Affx-79582178	Affx-79575549	638870	11559364	10920.495
AZ	AZ074	29	135	Affx-79604355	Affx-79553646	11580406	16607207	5026.802
AZ	AZ074	29	99	Affx-79591406	Affx-79589621	16637642	20542236	3904.595
AZ	AZ074	29	158	Affx-79552085	Affx-79542031	20571581	26161388	5589.808
AZ	AZ075	1	53	Affx-79548460	Affx-79537610	132485581	134554139	2068.559
AZ	AZ075	2	106	Affx-79597725	Affx-41959249	201808	5864942	5663.135
AZ	AZ075	2	221	Affx-79546250	Affx-79589451	42657739	51289145	8631.407
AZ	AZ075	2	111	Affx-79545334	Affx-79574621	100117684	104777956	4660.273
AZ	AZ075	2	303	Affx-79529818	Affx-42377642	105166253	116733758	11567.506
AZ	AZ075	3	53	Affx-79581058	Affx-79531436	100456948	102378161	1921.214
AZ	AZ075	6	66	Affx-79536306	Affx-79545719	1083731	4148170	3064.44
AZ	AZ075	7	229	Affx-79570109	Affx-79531962	40151777	50044514	9892.738
AZ	AZ075	7	48	Affx-79583509	Affx-79527150	87530118	89295977	1765.86
AZ	AZ075	8	338	Affx-79549918	Affx-79542255	29450831	43483922	14033.092
AZ	AZ075	8	216	Affx-79610413	Affx-79559259	43507908	52042872	8534.965
AZ	AZ075	8	430	Affx-79544031	Affx-79588137	52072782	68945354	16872.573
AZ	AZ075	8	41	Affx-79587312	Affx-79573273	68967832	70523000	1555.169
AZ	AZ075	8	63	Affx-79580661	Affx-79537525	70548824	73336256	2787.433
AZ	AZ075	9	49	Affx-79546679	Affx-79575654	45611409	47598739	1987.331
AZ	AZ075	10	223	Affx-79527488	Affx-79608584	33860469	42425135	8564.667
AZ	AZ075	11	57	Affx-79602409	Affx-79548528	33499364	35977578	2478.215
AZ	AZ075	13	59	Affx-79552538	Affx-79550946	17730903	19865752	2134.85
AZ	AZ075	13	63	Affx-79599811	Affx-79607478	32000387	34655650	2655.264
AZ	AZ075	13	52	Affx-79557616	Affx-79607175	39478253	41279850	1801.598
AZ	AZ075	13	96	Affx-79590114	Affx-79587545	46554424	50709618	4155.195
AZ	AZ075	14	53	Affx-79610447	Affx-79574538	41314544	43520300	2205.757
AZ	AZ075	15	56	Affx-79533957	Affx-79594451	45268923	48338966	3070.044
AZ	AZ075	16	123	Affx-79535488	Affx-79601268	55483711	60701743	5218.033
AZ	AZ075	17	203	Affx-79540155	Affx-79547868	169129	8784680	8615.552
AZ	AZ075	17	92	Affx-79596903	Affx-79592000	9063782	12454086	3390.305
AZ	AZ075	19	302	Affx-79594562	Affx-79577738	8303493	19496295	11192.803
AZ	AZ075	19	70	Affx-79610179	Affx-79607829	36595462	39148267	2552.806
AZ	AZ075	20	79	Affx-79583871	Affx-79533585	5393874	8428304	3034.431
AZ	AZ075	23	52	Affx-79531822	Affx-79600051	39828580	41482221	1653.642
AZ	AZ075	27	103	Affx-79584571	Affx-79605313	41131140	44911991	3780.852
AZ	AZ076	3	53	Affx-79536236	Affx-79593957	24503444	26488057	1984.614
AZ	AZ076	3	56	Affx-79611319	Affx-79531041	59006101	61354117	2348.017
AZ	AZ076	5	50	Affx-79528620	Affx-79529600	96966994	98729166	1762.173
AZ	AZ076	7	74	Affx-79571662	Affx-79568933	20736399	23685420	2949.022
AZ	AZ076	9	86	Affx-79544057	Affx-79553077	38761072	42320446	3559.375
AZ	AZ076	9	53	Affx-47681373	Affx-79603457	45523681	47677819	2154.139
AZ	AZ076	12	67	Affx-79532107	Affx-79569926	36340601	39613846	3273.246
AZ	AZ077	1	56	Affx-79591766	Affx-79563523	87226956	89398084	2171.129
AZ	AZ077	1	71	Affx-79591718	Affx-38416006	109431802	111959466	2527.665
AZ	AZ077	2	68	Affx-79594604	Affx-79605687	90531676	93009783	2478.108
AZ	AZ077	3	52	Affx-79536244	Affx-79548959	58874027	60937033	2063.007
AZ	AZ077	5	95	Affx-79608726	Affx-79554472	28869493	32834461	3964.969
AZ	AZ077	5	55	Affx-79536285	Affx-79591490	35316712	37416223	2099.512
AZ	AZ077	5	50	Affx-79603354	Affx-46014998	73989712	76517303	2527.592
AZ	AZ077	6	51	Affx-79530680	Affx-79565531	48987486	50984219	1996.734
AZ	AZ077	6	50	Affx-79545732	Affx-79601589	64139780	66005334	1865.555
AZ	AZ077	8	49	Affx-79545813	Affx-79564517	53647965	55480940	1832.976
AZ	AZ077	11	59	Affx-79545087	Affx-79606406	27646568	29816257	2169.69
AZ	AZ077	11	86	Affx-79605556	Affx-79526411	57102023	60745268	3643.246
AZ	AZ077	12	57	Affx-79535412	Affx-79538244	74089	2473761	2399.673
AZ	AZ077	13	77	Affx-79530489	Affx-79527232	63931024	67140635	3209.612
AZ	AZ077	13	56	Affx-79547760	Affx-79535994	82264766	84202535	1937.77
AZ	AZ077	14	56	Affx-79537704	Affx-79559968	43727192	45950692	2223.501
AZ	AZ077	15	94	Affx-79544327	Affx-79596830	44424158	50025196	5601.039
AZ	AZ077	15	57	Affx-79572070	Affx-79564833	82488129	85051504	2563.376
AZ	AZ077	16	48	Affx-79570931	Affx-79585874	11464499	13277358	1812.86
AZ	AZ077	17	62	Affx-79573065	Affx-79546179	37655983	40451223	2795.241
AZ	AZ077	18	67	Affx-79541776	Affx-79573820	34547334	37016458	2469.125
AZ	AZ077	19	51	Affx-79560516	Affx-79575862	12673870	14544698	1870.829
AZ	AZ077	22	49	Affx-79530600	Affx-79559035	33717981	35503332	1785.352
AZ	AZ077	22	52	Affx-79575086	Affx-79596261	36442302	38172360	1730.059
AZ	AZ077	23	294	Affx-79588671	Affx-79571575	33119093	43992372	10873.28
AZ	AZ077	26	73	Affx-79587842	Affx-79545514	37607646	40172120	2564.475
AZ	AZ078	2	49	Affx-79579293	Affx-79592087	53253924	55006908	1752.985
AZ	AZ078	3	57	Affx-79609179	Affx-79592310	78821171	81099455	2278.285
AZ	AZ078	4	62	Affx-79551361	Affx-79527663	40594610	43315969	2721.36
AZ	AZ078	6	50	Affx-79543090	Affx-79585486	76336161	78372183	2036.023
AZ	AZ078	8	56	Affx-79563468	Affx-79589838	2330309	4722297	2391.989
AZ	AZ078	10	51	Affx-38874155	Affx-79579669	69654141	71481501	1827.361
AZ	AZ078	13	59	Affx-79537073	Affx-79587545	48113601	50709618	2596.018
AZ	AZ078	17	65	Affx-79594514	Affx-79570201	43188176	45935662	2747.487
AZ	AZ078	19	61	Affx-79544410	Affx-79554944	24020985	26171675	2150.691
AZ	AZ078	19	59	Affx-79554189	Affx-79568857	51522926	54108973	2586.048
AZ	AZ078	28	56	Affx-79533212	Affx-79534141	23380363	25739422	2359.06
AZ	AZ078	29	57	Affx-79548138	Affx-79526564	7364914	9441258	2076.345
AZ	AZ079	2	592	Affx-79574626	Affx-79545356	17017209	38841999	21824.791
AZ	AZ079	2	154	Affx-79563326	Affx-79563327	38878667	44427029	5548.363
AZ	AZ079	2	397	Affx-79554971	Affx-79601958	44453827	60039281	15585.455
AZ	AZ079	2	347	Affx-79600666	Affx-79581467	60059972	73341832	13281.861
AZ	AZ079	3	64	Affx-79576008	Affx-79557884	99531586	102109756	2578.171
AZ	AZ079	5	171	Affx-79544761	Affx-79586284	110769184	117314216	6545.033
AZ	AZ079	5	79	Affx-79585422	Affx-79545654	117487272	121147764	3660.493
AZ	AZ079	7	111	Affx-79539282	Affx-79573998	108515254	112607022	4091.769
AZ	AZ079	8	49	Affx-79595788	Affx-79605895	37148025	39513853	2365.829
AZ	AZ079	8	287	Affx-79555355	Affx-79559242	95065634	105596505	10530.872
AZ	AZ079	8	205	Affx-79608527	Affx-79529307	105669218	113352229	7683.012
AZ	AZ079	9	218	Affx-79595025	Affx-79566730	35388101	44335488	8947.388
AZ	AZ079	10	859	Affx-79556834	Affx-79584244	29486847	61659659	32172.813
AZ	AZ079	10	218	Affx-79579667	Affx-79573351	67391551	75775354	8383.804
AZ	AZ079	12	61	Affx-79545123	Affx-79590996	36817952	39901404	3083.453
AZ	AZ079	14	206	Affx-79571498	Affx-79579747	8827096	16521174	7694.079
AZ	AZ079	14	1021	Affx-79560441	Affx-79569682	16887241	56024782	39137.542
AZ	AZ079	17	54	Affx-79530532	Affx-79590211	60467756	62196363	1728.608
AZ	AZ079	24	103	Affx-79541955	Affx-79606565	15534661	19536308	4001.648
AZ	AZ079	25	55	Affx-79529522	Affx-79574692	105979	2132217	2026.239
AZ	AZ079	28	161	Affx-79560167	Affx-79549726	40225945	46187338	5961.394
AZ	AZ080	1	54	Affx-79557507	Affx-79567283	52381123	54484943	2103.821
AZ	AZ080	1	61	Affx-79569411	Affx-79555477	95908791	98440332	2531.542
AZ	AZ080	3	58	Affx-79559665	Affx-79579992	31536131	33553905	2017.775
AZ	AZ080	6	49	Affx-79576058	Affx-79545721	2232980	4380263	2147.284
AZ	AZ080	6	58	Affx-79556662	Affx-79548265	54950837	57197045	2246.209
AZ	AZ080	7	559	Affx-79574813	Affx-47041539	82368844	104095229	21726.386
AZ	AZ080	7	68	Affx-79547439	Affx-79602851	104191486	106511269	2319.784
AZ	AZ080	7	144	Affx-79561679	Affx-79594088	106531794	111791619	5259.826
AZ	AZ080	9	54	Affx-79549171	Affx-79603457	45513632	47677819	2164.188
AZ	AZ080	9	47	Affx-79564285	Affx-79532003	63403359	65426075	2022.717
AZ	AZ080	11	208	Affx-79524813	Affx-79524441	63382	9088505	9025.124
AZ	AZ080	12	137	Affx-79558824	Affx-79538264	81750403	86792901	5042.499
AZ	AZ080	13	95	Affx-79543384	Affx-79541652	1015602	5037164	4021.563
AZ	AZ080	13	84	Affx-79524083	Affx-79564359	5058715	8517260	3458.546
AZ	AZ080	16	1281	Affx-79563599	Affx-79527015	31550495	81695869	50145.375
AZ	AZ080	17	78	Affx-79539571	Affx-79545276	36812514	40152303	3339.79
AZ	AZ080	18	57	Affx-79549493	Affx-79601301	34511150	36712907	2201.758
AZ	AZ080	19	169	Affx-79590242	Affx-79554952	411773	8473644	8061.872
AZ	AZ080	20	53	Affx-79558393	Affx-79544479	42968466	45456633	2488.168
AZ	AZ080	20	49	Affx-79565200	Affx-79547118	49016882	50900566	1883.685
AZ	AZ080	23	50	Affx-79551211	Affx-79550440	7747335	9623983	1876.649
AZ	AZ080	24	272	Affx-79563066	Affx-79605270	504621	11174643	10670.023
AZ	AZ080	24	50	Affx-79606910	Affx-79598614	55452554	57142183	1689.63
AZ	AZ080	25	69	Affx-79575942	Affx-79588702	11151819	13439491	2287.673
AZ	AZ080	26	519	Affx-79531844	Affx-79589589	32168218	51631967	19463.75
AZ	AZ080	28	68	Affx-79582152	Affx-79575977	1309383	5055820	3746.438
AZ	AZ080	28	152	Affx-79593911	Affx-79557869	28034081	33747025	5712.945
AZ	AZ081	1	63	Affx-79570369	Affx-79586555	3771466	6387315	2615.85
AZ	AZ081	1	82	Affx-79532927	Affx-79597478	12593089	16216562	3623.474
AZ	AZ081	3	49	Affx-79606943	Affx-79576462	11613930	14169183	2555.254
AZ	AZ081	3	57	Affx-79535701	Affx-79600156	38295650	40827663	2532.014
AZ	AZ081	6	83	Affx-79604971	Affx-79546590	78851015	82613389	3762.375
AZ	AZ081	8	80	Affx-79578491	Affx-79548347	215834	3992005	3776.172
AZ	AZ081	12	57	Affx-79578106	Affx-79590996	36972867	39901404	2928.538
AZ	AZ081	14	60	Affx-79555596	Affx-40411541	66341357	68360206	2018.85
AZ	AZ081	16	57	Affx-79554129	Affx-79576742	23680757	25849969	2169.213
AZ	AZ081	18	53	Affx-79592833	Affx-79567159	23278576	25180551	1901.976
AZ	AZ081	19	108	Affx-79590242	Affx-79526213	411773	5635229	5223.457
AZ	AZ081	22	53	Affx-79585229	Affx-79609829	44491110	46415582	1924.473
AZ	AZ081	24	53	Affx-79555786	Affx-79539709	17851702	19998931	2147.23
AZ	AZ081	24	48	Affx-79529519	Affx-79537315	49890219	51698568	1808.35
AZ	AZ081	27	53	Affx-79607287	Affx-79533652	18931313	20774806	1843.494
AZ	AZ082	1	74	Affx-79551599	Affx-79565127	128062532	130885876	2823.345
AZ	AZ082	5	59	Affx-79545686	Affx-79544793	91296773	93493065	2196.293
AZ	AZ082	6	63	Affx-79548246	Affx-79541301	11716626	14363825	2647.2
AZ	AZ082	8	309	Affx-79549938	Affx-79550748	67880676	81064222	13183.547
AZ	AZ082	9	50	Affx-79581194	Affx-79605467	51997943	54270571	2272.629
AZ	AZ082	10	51	Affx-79608826	Affx-79532949	9826036	11639255	1813.22
AZ	AZ082	14	54	Affx-79557641	Affx-79563580	48503839	50440756	1936.918
AZ	AZ082	15	76	Affx-79561879	Affx-79546954	9492585	12798513	3305.929
AZ	AZ082	16	71	Affx-79607797	Affx-79558284	12993492	16138331	3144.84
AZ	AZ082	16	61	Affx-79574185	Affx-79549458	55538328	58265362	2727.035
AZ	AZ082	17	50	Affx-79567005	Affx-79525288	49885632	52667274	2781.643
AZ	AZ083	4	57	Affx-79540408	Affx-79593152	27842225	30220857	2378.633
AZ	AZ083	4	66	Affx-79576490	Affx-45574714	82631505	85399199	2767.695
AZ	AZ083	5	50	Affx-79544765	Affx-79557951	30352864	32525989	2173.126
AZ	AZ083	5	52	Affx-79574777	Affx-79544780	76040255	78543847	2503.593
AZ	AZ083	7	106	Affx-79562098	Affx-79538681	20276737	24669383	4392.647
AZ	AZ083	8	70	Affx-79536355	Affx-79593306	45275323	48342979	3067.657
AZ	AZ083	8	65	Affx-79600324	Affx-79584110	65368237	68056860	2688.624
AZ	AZ083	11	93	Affx-79592640	Affx-79523340	101105435	105229830	4124.396
AZ	AZ083	13	49	Affx-79533928	Affx-79605579	43025272	45044337	2019.066
AZ	AZ083	14	58	Affx-79603632	Affx-79599835	52850792	54893151	2042.36
AZ	AZ083	17	63	Affx-79545282	Affx-79533074	57396168	59587661	2191.494
AZ	AZ083	19	71	Affx-79590242	Affx-79549523	411773	4055373	3643.601
AZ	AZ083	19	64	Affx-79586829	Affx-79542695	18046307	20259820	2213.514
AZ	AZ083	20	54	Affx-79601373	Affx-79528172	69560056	71962098	2402.043
AZ	AZ083	25	76	Affx-43913706	Affx-79535094	29386221	31968735	2582.515
AZ	AZ083	28	128	Affx-79591402	Affx-79602069	9514115	14151459	4637.345
AZ	AZ084	1	57	Affx-79525898	Affx-79523333	59701154	61609111	1907.958
AZ	AZ084	2	65	Affx-79559553	Affx-79558371	80535279	83660656	3125.378
AZ	AZ084	3	83	Affx-79534167	Affx-79601507	94360216	97763216	3403.001
AZ	AZ084	4	1455	Affx-79606262	Affx-79535170	6134208	65213205	59078.998
AZ	AZ084	5	66	Affx-79546519	Affx-79545658	15303593	17891722	2588.13
AZ	AZ084	5	341	Affx-79523995	Affx-79545654	107007479	121147764	14140.286
AZ	AZ084	8	52	Affx-79559249	Affx-79555336	31928234	34311756	2383.523
AZ	AZ084	8	548	Affx-79549924	Affx-79573272	39843759	61038096	21194.338
AZ	AZ084	9	341	Affx-79572261	Affx-79605908	194939	15382046	15187.108
AZ	AZ084	9	843	Affx-79552320	Affx-79558069	15406105	49809438	34403.334
AZ	AZ084	11	52	Affx-79553254	Affx-79599038	94937588	97288036	2350.449
AZ	AZ084	12	838	Affx-79558198	Affx-79604644	13196898	48434859	35237.962
AZ	AZ084	13	48	Affx-79554805	Affx-79538267	22640142	24430670	1790.529
AZ	AZ084	13	58	Affx-79584970	Affx-79605139	39448475	41502209	2053.735
AZ	AZ084	14	247	Affx-79567818	Affx-79581356	38993219	48961475	9968.257
AZ	AZ084	14	516	Affx-79602467	Affx-79603053	49019851	68066780	19046.93
AZ	AZ084	14	115	Affx-79554843	Affx-79530504	68245671	72664587	4418.917
AZ	AZ084	15	49	Affx-79596824	Affx-79576719	33369962	35067905	1697.944
AZ	AZ084	15	138	Affx-79597625	Affx-79565594	41122950	46600271	5477.322
AZ	AZ084	17	54	Affx-79538971	Affx-79571797	70710411	73130058	2419.648
AZ	AZ084	21	133	Affx-79563040	Affx-79586051	370772	8180084	7809.313
AZ	AZ084	23	183	Affx-79549639	Affx-79578822	27836247	35624868	7788.622
AZ	AZ084	24	61	Affx-79570259	Affx-79594713	60086023	62566749	2480.727
AZ	AZ084	28	1117	Affx-44387868	Affx-79549726	3767078	46187338	42420.261
AZ	AZ085	1	100	Affx-79598206	Affx-79588217	101145788	105058434	3912.647
AZ	AZ085	1	52	Affx-79556136	Affx-79530761	132090903	134085351	1994.449
AZ	AZ085	2	62	Affx-79597725	Affx-79568449	201808	3944228	3742.421
AZ	AZ085	2	57	Affx-79567344	Affx-79587709	101494336	103953052	2458.717
AZ	AZ085	3	50	Affx-79557894	Affx-79599426	37862853	40259616	2396.764
AZ	AZ085	3	80	Affx-79545590	Affx-79579997	63346489	66210936	2864.448
AZ	AZ085	5	73	Affx-79568923	Affx-79566681	76720564	79928192	3207.629
AZ	AZ085	8	55	Affx-79569365	Affx-79533787	53125619	55041834	1916.216
AZ	AZ085	9	48	Affx-79570346	Affx-79553082	44982420	46982011	1999.592
AZ	AZ085	16	48	Affx-79600591	Affx-79567319	27760948	29661778	1900.831
AZ	AZ085	17	50	Affx-79594505	Affx-79566588	20672578	22551964	1879.387
AZ	AZ085	18	50	Affx-79568626	Affx-79606100	15336334	17505293	2168.96
AZ	AZ085	20	50	Affx-79580407	Affx-79528172	69711154	71962098	2250.945
AZ	AZ085	24	51	Affx-79566712	Affx-79586097	13802169	15835641	2033.473
AZ	AZ085	28	71	Affx-79562383	Affx-79536208	28877329	31597293	2719.965
AZ	AZ086	1	88	Affx-79593434	Affx-79548475	45188211	48506913	3318.703
AZ	AZ086	1	52	Affx-79549240	Affx-79579082	128639586	130647639	2008.054
AZ	AZ086	5	59	Affx-79528607	Affx-79578940	28830761	31350778	2520.018
AZ	AZ086	6	57	Affx-79556669	Affx-79596514	75637141	77840560	2203.42
AZ	AZ086	8	48	Affx-79594991	Affx-79540519	20395353	22255720	1860.368
AZ	AZ086	8	56	Affx-79551519	Affx-79592485	87866599	89912892	2046.294
AZ	AZ086	10	51	Affx-79584896	Affx-79578078	86091700	88203333	2111.634
AZ	AZ086	11	63	Affx-79610750	Affx-79562924	57970207	60649810	2679.604
AZ	AZ086	12	59	Affx-79607469	Affx-79553271	60547404	62942738	2395.335
AZ	AZ086	15	76	Affx-79545224	Affx-79561870	43557974	46681507	3123.534
AZ	AZ086	16	48	Affx-79537124	Affx-79586774	36847912	38727675	1879.764
AZ	AZ087	1	57	Affx-79585645	Affx-79576177	2365273	4793624	2428.352
AZ	AZ087	1	45	Affx-79539408	Affx-79610351	4900388	6569219	1668.832
AZ	AZ087	1	73	Affx-79548459	Affx-79537609	128373925	131253631	2879.707
AZ	AZ087	1	50	Affx-79542385	Affx-79553151	136043888	138500964	2457.077
AZ	AZ087	2	58	Affx-79597725	Affx-79588575	201808	3813088	3611.281
AZ	AZ087	2	55	Affx-79563880	Affx-79523747	67746606	69829904	2083.299
AZ	AZ087	2	62	Affx-79554232	Affx-79581467	70967164	73341832	2374.669
AZ	AZ087	2	73	Affx-79579862	Affx-79611182	78325786	81210382	2884.597
AZ	AZ087	4	110	Affx-79546490	Affx-79585399	44053044	47907969	3854.926
AZ	AZ087	5	50	Affx-79609363	Affx-79603366	7682639	9905300	2222.662
AZ	AZ087	5	58	Affx-79600198	Affx-79588862	112419229	114449006	2029.778
AZ	AZ087	5	85	Affx-79572542	Affx-79550606	114501347	118302926	3801.58
AZ	AZ087	11	52	Affx-79598286	Affx-79607148	1911125	4393003	2481.879
AZ	AZ087	12	55	Affx-79611287	Affx-79606779	50838618	52640574	1801.957
AZ	AZ087	19	62	Affx-79590242	Affx-79543571	411773	3660633	3248.861
AZ	AZ087	21	63	Affx-79563040	Affx-79572466	370772	5239418	4868.647
AZ	AZ087	22	50	Affx-79606556	Affx-79602629	39560010	41725974	2165.965
AZ	AZ087	25	48	Affx-79590410	Affx-79537327	30237086	31910921	1673.836
AZ	AZ088	1	61	Affx-79552416	Affx-79589976	38877308	41531122	2653.815
AZ	AZ088	1	52	Affx-79549240	Affx-79579082	128639586	130647639	2008.054
AZ	AZ088	2	59	Affx-79541841	Affx-79531332	40204544	42551516	2346.973
AZ	AZ088	4	57	Affx-79535731	Affx-79608218	25293293	27523980	2230.688
AZ	AZ088	5	54	Affx-79588882	Affx-79590594	67536470	69493631	1957.162
AZ	AZ088	6	153	Affx-79590635	Affx-46350086	38632553	44414360	5781.808
AZ	AZ088	6	59	Affx-79554539	Affx-79541320	75397225	77552465	2155.241
AZ	AZ088	8	51	Affx-79595014	Affx-79562841	77901964	80332563	2430.6
AZ	AZ088	11	52	Affx-79554766	Affx-79556204	68447263	70235587	1788.325
AZ	AZ088	13	52	Affx-79583719	Affx-79534440	81676901	83540596	1863.696
AZ	AZ088	27	66	Affx-79571324	Affx-79583951	6501619	9096735	2595.117
AZ	AZ088	29	61	Affx-79583372	Affx-79526560	23301475	25449358	2147.884
AZ	AZ089	3	50	Affx-79577893	Affx-79545582	45721551	47881632	2160.082
AZ	AZ089	3	50	Affx-79584623	Affx-45139872	94570846	96719691	2148.846
AZ	AZ089	3	60	Affx-79578878	Affx-79530275	102039123	104352877	2313.755
AZ	AZ089	5	64	Affx-79536852	Affx-79610785	616247	3667568	3051.322
AZ	AZ089	5	60	Affx-79581664	Affx-79533281	51631253	53986411	2355.159
AZ	AZ089	8	79	Affx-79608996	Affx-79535252	57611642	60636137	3024.496
AZ	AZ089	14	71	Affx-79581358	Affx-79578640	52877489	55558057	2680.569
AZ	AZ089	15	57	Affx-79584353	Affx-79588448	52208350	54478148	2269.799
AZ	AZ089	16	57	Affx-79542636	Affx-79528110	7849873	10751393	2901.521
AZ	AZ089	18	48	Affx-79593689	Affx-79545305	36647637	38209703	1562.067
AZ	AZ089	19	111	Affx-79590242	Affx-79550326	411773	5823611	5411.839
AZ	AZ089	23	64	Affx-79571854	Affx-79573512	6996618	9473747	2477.13
AZ	AZ090	1	56	Affx-79522982	Affx-79545039	71573022	73790350	2217.329
AZ	AZ090	1	60	Affx-79551588	Affx-79543244	102372190	104519579	2147.39
AZ	AZ090	3	79	Affx-79527094	Affx-79587904	17109532	20312620	3203.089
AZ	AZ090	3	143	Affx-79577898	Affx-79527656	87495676	92905982	5410.307
AZ	AZ090	4	59	Affx-79563963	Affx-79542089	27420774	30045503	2624.73
AZ	AZ090	5	60	Affx-79533723	Affx-79579485	1959290	5079731	3120.442
AZ	AZ090	7	56	Affx-79524388	Affx-79593284	82475645	84496541	2020.897
AZ	AZ090	8	811	Affx-79578491	Affx-79597366	215834	35850512	35634.679
AZ	AZ090	8	52	Affx-79530710	Affx-79576112	84156828	86348225	2191.398
AZ	AZ090	12	154	Affx-79557599	Affx-79529385	85092037	91080954	5988.918
AZ	AZ090	14	256	Affx-79575790	Affx-79583109	48221047	57980736	9759.69
AZ	AZ090	17	51	Affx-79579242	Affx-79580896	45608264	47663105	2054.842
AZ	AZ090	19	202	Affx-79590242	Affx-79525981	411773	9712953	9301.181
AZ	AZ090	26	53	Affx-79546378	Affx-79598630	20673181	22974479	2301.299
AZ	AZ090	29	59	Affx-79589636	Affx-79594783	938287	3766860	2828.574
AZ	AZ090	29	50	Affx-79595599	Affx-79533222	3962591	6389241	2426.651
AZ	AZ091	1	52	Affx-79585657	Affx-79589976	39319243	41531122	2211.88
AZ	AZ091	2	55	Affx-79563880	Affx-79523747	67746606	69829904	2083.299
AZ	AZ091	2	62	Affx-79554232	Affx-79581467	70967164	73341832	2374.669
AZ	AZ091	2	73	Affx-79579862	Affx-79611182	78325786	81210382	2884.597
AZ	AZ091	4	544	Affx-79578906	Affx-79578401	11013072	32351287	21338.216
AZ	AZ091	4	69	Affx-79530290	Affx-79577909	61459608	64092695	2633.088
AZ	AZ091	7	50	Affx-79601607	Affx-79536885	33627320	35458585	1831.266
AZ	AZ091	8	57	Affx-79602884	Affx-79568944	20187997	22473834	2285.838
AZ	AZ091	8	51	Affx-79531985	Affx-47307626	59388913	61429474	2040.562
AZ	AZ091	11	92	Affx-79578093	Affx-79533428	98634282	102702417	4068.136
AZ	AZ091	12	52	Affx-79608836	Affx-79533911	37195789	39868234	2672.446
AZ	AZ091	12	86	Affx-79546065	Affx-79599057	63720884	67190049	3469.166
AZ	AZ091	13	63	Affx-79543390	Affx-79594377	17438042	19777956	2339.915
AZ	AZ091	15	55	Affx-79579768	Affx-79604694	15921591	18017855	2096.265
AZ	AZ091	15	561	Affx-79589309	Affx-79564993	35359140	60027689	24668.55
AZ	AZ091	16	276	Affx-79578681	Affx-79527015	71579170	81695869	10116.7
AZ	AZ091	18	139	Affx-79609948	Affx-79576312	28236861	33220741	4983.881
AZ	AZ091	19	50	Affx-79592869	Affx-79543571	971222	3660633	2689.412
AZ	AZ091	19	64	Affx-79605661	Affx-79593705	8075271	10493738	2418.468
AZ	AZ091	19	70	Affx-79599936	Affx-79568052	53332682	55897813	2565.132
AZ	AZ091	20	127	Affx-79529469	Affx-79563886	16541543	21971533	5429.991
AZ	AZ091	20	155	Affx-79527047	Affx-79562334	61129590	66669348	5539.759
AZ	AZ091	23	56	Affx-79609145	Affx-79536168	49421529	51731142	2309.614
AZ	AZ091	24	90	Affx-79601424	Affx-79549668	52370426	55810091	3439.666
AZ	AZ091	26	54	Affx-79573533	Affx-79598630	20644525	22974479	2329.955
AZ	AZ091	27	155	Affx-79537347	Affx-79528224	21232635	27355568	6122.934
AZ	AZ091	29	64	Affx-79528899	Affx-79603833	11005085	13212552	2207.468
AZ	AZ092	1	59	Affx-79592606	Affx-79603526	751374	3641006	2889.633
AZ	AZ092	1	57	Affx-79544990	Affx-79586517	108264210	110300625	2036.416
AZ	AZ092	4	48	Affx-79557270	Affx-79611665	40697325	42862926	2165.602
AZ	AZ092	5	76	Affx-79536852	Affx-79535760	616247	4135409	3519.163
AZ	AZ092	10	63	Affx-79558152	Affx-79561778	36235864	38829523	2593.66
AZ	AZ092	11	51	Affx-79580216	Affx-79582478	15991521	17965522	1974.002
AZ	AZ092	11	169	Affx-79590038	Affx-79610747	19095992	25650861	6554.87
AZ	AZ092	12	96	Affx-79559927	Affx-79598323	55621119	59570767	3949.649
AZ	AZ092	13	74	Affx-79535986	Affx-79596786	39819868	42557227	2737.36
AZ	AZ092	16	57	Affx-79576744	Affx-79585054	38783662	41246588	2462.927
AZ	AZ092	17	60	Affx-79536590	Affx-79590211	60248387	62196363	1947.977
AZ	AZ092	23	53	Affx-79573140	Affx-79587799	3441228	5807645	2366.418
AZ	AZ092	24	69	Affx-79600732	Affx-79590381	16418354	19080728	2662.375
AZ	AZ092	24	52	Affx-79553577	Affx-79598599	31221063	33024134	1803.072
AZ	AZ092	29	71	Affx-79582178	Affx-79531430	638870	3899685	3260.816
AZ	AZ093	6	68	Affx-79588920	Affx-79594072	54703946	57294297	2590.352
AZ	AZ093	7	60	Affx-79573243	Affx-79558006	24142514	26402560	2260.047
AZ	AZ093	7	122	Affx-79600955	Affx-79553790	49934762	54414867	4480.106
AZ	AZ093	12	75	Affx-79605566	Affx-79581894	25717986	28894233	3176.248
AZ	AZ093	20	53	Affx-79608669	Affx-79534050	31283187	33441634	2158.448
AZ	AZ093	24	99	Affx-79550448	Affx-79569527	31752250	35227629	3475.38
AZ	AZ094	1	73	Affx-79555462	Affx-79564319	46153978	49170394	3016.417
AZ	AZ094	1	157	Affx-79553919	Affx-79537603	113543661	119584944	6041.284
AZ	AZ094	1	48	Affx-79602960	Affx-79562885	139632913	141499504	1866.592
AZ	AZ094	2	54	Affx-79606141	Affx-79555711	73813386	75820265	2006.88
AZ	AZ094	2	427	Affx-79605219	Affx-79595390	83727845	100248910	16521.066
AZ	AZ094	3	62	Affx-79559665	Affx-79527096	31536131	33679016	2142.886
AZ	AZ094	3	639	Affx-79593136	Affx-79531440	92526557	116963552	24436.996
AZ	AZ094	3	83	Affx-79611324	Affx-79592294	117012143	121403326	4391.184
AZ	AZ094	4	48	Affx-79544745	Affx-79587973	70915423	72999838	2084.416
AZ	AZ094	6	131	Affx-79556667	Affx-79550652	6899685	13388782	6489.098
AZ	AZ094	6	1912	Affx-79606657	Affx-79535214	37836381	114146127	76309.747
AZ	AZ094	6	130	Affx-79564733	Affx-79564251	114189513	119411282	5221.77
AZ	AZ094	7	125	Affx-79562101	Affx-79572249	321518	6695205	6373.688
AZ	AZ094	7	449	Affx-79597340	Affx-79538054	7796930	28319787	20522.858
AZ	AZ094	8	1062	Affx-79569852	Affx-79573272	17927307	61038096	43110.79
AZ	AZ094	8	65	Affx-79590740	Affx-79583534	61068610	63775424	2706.815
AZ	AZ094	8	289	Affx-79527997	Affx-79598108	63802580	75483544	11680.965
AZ	AZ094	9	69	Affx-79525205	Affx-79569370	102558688	105679329	3120.642
AZ	AZ094	10	401	Affx-79552451	Affx-79556833	415380	17040665	16625.286
AZ	AZ094	10	572	Affx-79550083	Affx-79574494	62668315	84428537	21760.223
AZ	AZ094	11	743	Affx-79553249	Affx-79581872	77083736	107193707	30109.972
AZ	AZ094	12	783	Affx-79535412	Affx-79556228	74089	31218800	31144.712
AZ	AZ094	12	52	Affx-79556891	Affx-79569007	68774931	71160218	2385.288
AZ	AZ094	12	375	Affx-79531241	Affx-79529385	76775475	91080954	14305.48
AZ	AZ094	13	57	Affx-79572352	Affx-79550165	19720944	21943117	2222.174
AZ	AZ094	14	981	Affx-79583103	Affx-79532135	2691888	40663609	37971.722
AZ	AZ094	15	382	Affx-79548632	Affx-79596836	40744769	58428662	17683.894
AZ	AZ094	17	56	Affx-79545289	Affx-79587648	9722929	11756489	2033.561
AZ	AZ094	17	255	Affx-79570687	Affx-79534508	57043247	66286753	9243.507
AZ	AZ094	18	128	Affx-79524661	Affx-79567658	375800	5844485	5468.686
AZ	AZ094	20	82	Affx-79577320	Affx-79527591	53647802	56937950	3290.149
AZ	AZ094	21	54	Affx-79564176	Affx-79532684	3317800	6045374	2727.575
AZ	AZ094	21	1230	Affx-79540254	Affx-79581497	6933776	56138874	49205.099
AZ	AZ094	22	275	Affx-79550411	Affx-79548003	29327896	39207743	9879.848
AZ	AZ094	22	53	Affx-79611299	Affx-79539692	39416424	41677308	2260.885
AZ	AZ094	23	55	Affx-79540274	Affx-79598589	29674358	31967505	2293.148
AZ	AZ094	24	72	Affx-79604844	Affx-79594713	59570345	62566749	2996.405
AZ	AZ094	27	76	Affx-79584572	Affx-79593904	6564302	9528807	2964.506
AZ	AZ094	28	61	Affx-79575969	Affx-79556541	2141127	5201924	3060.798
AZ	AZ094	29	68	Affx-79530263	Affx-79539148	11252519	13814228	2561.71
AZ	AZ094	29	48	Affx-79545551	Affx-79549737	21370897	23149477	1778.581
AZ	AZ095	1	68	Affx-79587399	Affx-79594256	186939	3673904	3486.966
AZ	AZ095	1	207	Affx-79532484	Affx-79567118	3735697	13037838	9302.142
AZ	AZ095	1	221	Affx-79560353	Affx-79563212	13062536	21888904	8826.369
AZ	AZ095	3	49	Affx-79564225	Affx-79608203	63418109	65235220	1817.112
AZ	AZ095	3	137	Affx-79535688	Affx-79536782	100828628	105868537	5039.91
AZ	AZ095	3	87	Affx-79575562	Affx-79572518	106971779	109829805	2858.027
AZ	AZ095	3	47	Affx-79574325	Affx-79557889	109853935	111687994	1834.06
AZ	AZ095	3	103	Affx-79565775	Affx-79593106	112380471	116151886	3771.416
AZ	AZ095	5	56	Affx-79542119	Affx-79557295	15828981	17979687	2150.707
AZ	AZ095	5	77	Affx-79563132	Affx-79573214	28649515	31989257	3339.743
AZ	AZ095	6	50	Affx-79535226	Affx-79582271	9427884	12267663	2839.78
AZ	AZ095	7	61	Affx-79549901	Affx-79553018	72744378	74615572	1871.195
AZ	AZ095	10	49	Affx-79608820	Affx-79534370	58789911	60625299	1835.389
AZ	AZ095	13	81	Affx-79528423	Affx-79540083	49858356	53252187	3393.832
AZ	AZ095	13	50	Affx-79597600	Affx-79538906	82126285	83790003	1663.719
AZ	AZ095	16	49	Affx-41060702	Affx-79591134	63229553	65145974	1916.422
AZ	AZ095	17	54	Affx-79576306	Affx-79602527	67858517	69742352	1883.836
AZ	AZ095	17	54	Affx-79591156	Affx-79560979	69766785	71763919	1997.135
AZ	AZ095	21	61	Affx-79584499	Affx-79596244	55634932	57617986	1983.055
AZ	AZ095	22	190	Affx-79594662	Affx-79550422	163694	8234286	8070.593
AZ	AZ095	22	55	Affx-43076349	Affx-79560564	8273115	10252206	1979.092
AZ	AZ095	22	42	Affx-79535598	Affx-79536684	10279269	11846867	1567.599
AZ	AZ095	22	72	Affx-79572470	Affx-79528857	11878695	14597039	2718.345
AZ	AZ095	22	46	Affx-79576388	Affx-79606550	14623497	16244670	1621.174
AZ	AZ095	22	44	Affx-79557790	Affx-79535056	16291083	18055664	1764.582
AZ	AZ095	22	123	Affx-79548810	Affx-79535059	18080457	22405515	4325.059
AZ	AZ095	22	62	Affx-79582079	Affx-79579334	22429400	24444958	2015.559
AZ	AZ095	22	60	Affx-79578289	Affx-79607574	24511725	26995295	2483.571
AZ	AZ095	24	54	Affx-79542845	Affx-79600063	12770420	14965265	2194.846
AZ	AZ095	24	53	Affx-79573893	Affx-79597834	36397020	38393125	1996.106
AZ	AZ095	26	61	Affx-79525135	Affx-79598629	16594697	18643918	2049.222
AZ	AZ095	27	184	Affx-79609844	Affx-79533657	51596	9039260	8987.665
AZ	AZ095	27	70	Affx-79604350	Affx-79597100	9631873	12493156	2861.284
AZ	AZ095	27	313	Affx-79580496	Affx-79595572	12699259	24222111	11522.853
AZ	AZ096	1	48	Affx-79607739	Affx-79585670	70476969	72636986	2160.018
AZ	AZ096	2	84	Affx-79566150	Affx-79592098	89881606	93090590	3208.985
AZ	AZ096	4	377	Affx-79557930	Affx-79545627	38597536	54105660	15508.125
AZ	AZ096	6	214	Affx-79610005	Affx-79545707	13799650	23039089	9239.44
AZ	AZ096	7	158	Affx-79578973	Affx-79560277	20366455	26598919	6232.465
AZ	AZ096	7	50	Affx-79579533	Affx-79549903	79394590	81373422	1978.833
AZ	AZ096	8	63	Affx-79608995	Affx-79593313	56880032	59182889	2302.858
AZ	AZ096	9	95	Affx-79571965	Affx-79557444	68891573	72975524	4083.952
AZ	AZ096	10	58	Affx-79545993	Affx-79561780	44092897	46025822	1932.926
AZ	AZ096	10	79	Affx-79545997	Affx-79591788	52953822	55993704	3039.883
AZ	AZ096	12	167	Affx-79535412	Affx-79562612	74089	7785713	7711.625
AZ	AZ096	12	90	Affx-79572036	Affx-79576227	7838253	10968072	3129.82
AZ	AZ096	12	367	Affx-79568209	Affx-79591868	47578942	62657393	15078.452
AZ	AZ096	13	77	Affx-79587553	Affx-79525689	76480348	79518783	3038.436
AZ	AZ096	15	56	Affx-79584353	Affx-79596080	52208350	54452308	2243.959
AZ	AZ096	20	55	Affx-79606537	Affx-79533141	48209199	50475763	2266.565
AZ	AZ096	25	65	Affx-79585275	Affx-79532725	31532128	33831938	2299.811
AZ	AZ097	1	78	Affx-79554711	Affx-48268058	65000830	67909755	2908.926
AZ	AZ097	1	51	Affx-79529027	Affx-79554722	93529497	95039880	1510.384
AZ	AZ097	1	53	Affx-79569411	Affx-79574476	95908791	98156334	2247.544
AZ	AZ097	1	80	Affx-79568783	Affx-79609599	98495806	101308564	2812.759
AZ	AZ097	1	85	Affx-79598207	Affx-79543244	101336820	104519579	3182.76
AZ	AZ097	1	50	Affx-79551596	Affx-79600395	116341054	118143700	1802.647
AZ	AZ097	2	64	Affx-79528828	Affx-79528156	20156423	22180352	2023.93
AZ	AZ097	2	55	Affx-79551913	Affx-79560076	82142067	84484326	2342.26
AZ	AZ097	2	62	Affx-79561515	Affx-79609824	89969585	92477924	2508.34
AZ	AZ097	4	160	Affx-79607331	Affx-79600179	4809800	11817711	7007.912
AZ	AZ097	4	102	Affx-79588818	Affx-79566084	11859336	15434534	3575.199
AZ	AZ097	4	82	Affx-79538606	Affx-79598723	16642852	19766960	3124.109
AZ	AZ097	4	54	Affx-79535721	Affx-79553682	102512749	104445227	1932.479
AZ	AZ097	5	330	Affx-79536852	Affx-79541257	616247	14586449	13970.203
AZ	AZ097	5	45	Affx-79539227	Affx-79588000	14641162	16310451	1669.29
AZ	AZ097	5	83	Affx-79587164	Affx-79548214	16341927	19791918	3449.992
AZ	AZ097	5	99	Affx-79534209	Affx-79598005	77655893	81598257	3942.365
AZ	AZ097	5	54	Affx-79532369	Affx-79603358	81664839	83792040	2127.202
AZ	AZ097	8	54	Affx-79598871	Affx-79587320	82560433	84722456	2162.024
AZ	AZ097	9	120	Affx-79588147	Affx-79569370	100790403	105679329	4888.927
[truncated: 7,103 more rows]
