# Supplementary material for: Genomic measures of inbreeding coefficients and genome-wide scan for runs of homozygosity islands in Iranian river buffalo, Bubalus bubalis
Source: BMC Genet. 2020 Feb 10;21:16. doi: 10.1186/s12863-020-0824-y (PMC7011551; doi:10.1186/s12863-020-0824-y)
Supplement: Supplementary file 2 — Additional file 2. The estimated inbreeding coefficient using runs of homozygosity (ROH) > 1 Mb (FROH), diagonal elements of genomic relationship matrix (FGRM), excess of homozygosity (FHOM) and correlation between uniting gametes (FUNI) in Azeri (AZ) and Khuzestani (KHZ) breeds. [file 12863_2020_824_MOESM2_ESM.csv]

Breed	Animal_ID	F_ROH	F_GRM	F_HOM	F_UNI
AZ	AZ001	0.018084499	0.000357057	-0.0117738	-0.00570839
AZ	AZ002	0.047150023	0.0363572	0.0476763	0.0420168
AZ	AZ003	0.062186984	0.0265692	0.0422703	0.0344197
AZ	AZ004	0.090490684	0.0632391	0.0858425	0.0745408
AZ	AZ005	0.018016341	-0.0092558	-0.00691165	-0.00808373
AZ	AZ006	0.011798817	-0.00979508	0.0214318	0.00581837
AZ	AZ007	0.019707523	0.0130032	-0.0121446	0.000429313
AZ	AZ008	0.013014465	0.00464099	0.0237617	0.0142013
AZ	AZ009	0.038648496	0.00629121	0.0362089	0.0212501
AZ	AZ010	0.048841103	0.0214849	0.0502277	0.0358563
AZ	AZ011	0.01766855	-0.00969582	0.00293861	-0.00337861
AZ	AZ012	0.038154399	0.00289054	0.0327824	0.0178365
AZ	AZ013	0.014773015	-0.00534132	0.00213356	-0.00160388
AZ	AZ014	0.008536333	-0.0185423	-0.0144576	-0.0164999
AZ	AZ015	0.019297695	0.00542168	0.00877687	0.00709928
AZ	AZ016	0.018051159	0.0111547	-0.00121221	0.00497122
AZ	AZ017	0.013150735	0.0135853	-0.0288675	-0.00764107
AZ	AZ018	0.010389712	-0.000542741	-0.00551405	-0.0030284
AZ	AZ019	0.052471252	0.0569264	0.0290337	0.04298
AZ	AZ020	0.202849289	0.203324	0.20703	0.205177
AZ	AZ021	0.014892293	-0.00327233	-0.0178575	-0.0105649
AZ	AZ022	0.013525638	0.0058348	-0.0177906	-0.0059779
AZ	AZ023	0.017797255	0.0135093	0.0090016	0.0112555
AZ	AZ024	0.015389893	0.00195714	0.0152319	0.0085945
AZ	AZ025	0.133491497	0.113782	0.125325	0.119553
AZ	AZ026	0.028045266	-0.000170971	0.00468203	0.00225553
AZ	AZ027	0.03715786	-0.00405485	0.0313667	0.0136559
AZ	AZ028	0.009076573	-0.00569021	-0.00456695	-0.00512858
AZ	AZ029	0.030878285	0.0235763	0.00329664	0.0134365
AZ	AZ030	0.032127626	0.0212565	-0.00458379	0.00833637
AZ	AZ031	0.014346329	-0.00224598	0.000819272	-0.000713353
AZ	AZ032	0.015634702	0.00746084	0.00678793	0.00712439
AZ	AZ033	0.044204484	0.00335508	0.029504	0.0164295
AZ	AZ034	0.105311861	0.0674769	0.0980789	0.0827779
AZ	AZ035	0.163972629	0.149154	0.147501	0.148328
AZ	AZ036	0.047506756	0.0177416	0.0431131	0.0304273
AZ	AZ037	0.016216424	0.0105872	0.00413168	0.00735944
AZ	AZ038	0.012975023	0.00691169	0.0222638	0.0145877
AZ	AZ039	0.137316885	0.111888	0.104426	0.108157
AZ	AZ040	0.010051599	-0.00673644	-0.00221488	-0.00447566
AZ	AZ041	0.177941712	0.162945	0.151027	0.156986
AZ	AZ042	0.039965617	0.0124502	0.0267538	0.019602
AZ	AZ043	0.041438106	0.0205996	0.0411259	0.0308627
AZ	AZ044	0.010877375	-0.0194026	0.0191061	-0.000148256
AZ	AZ045	0.015700453	0.0393197	0.00819729	0.0237585
AZ	AZ046	0.08990893	0.109553	0.0751039	0.0923284
AZ	AZ047	0.021489898	0.0160272	0.00169552	0.00886134
AZ	AZ048	0.021409827	0.00291065	-0.0113596	-0.00422448
AZ	AZ049	0.05796546	0.0118129	0.0351149	0.0234639
AZ	AZ050	0.016238489	-0.0174144	0.00726755	-0.0050734
AZ	AZ051	0.011332087	0.00664798	-0.016175	-0.00476351
AZ	AZ052	0.013461955	0.0127685	0.00409684	0.00843267
AZ	AZ053	0.013956999	0.011092	-0.00823618	0.00142791
AZ	AZ054	0.020524217	0.0212994	0.000855291	0.0110773
AZ	AZ055	0.01327812	0.00622149	-0.00767306	-0.000725783
AZ	AZ056	0.01403745	-0.00524893	0.00653941	0.00064524
AZ	AZ057	0.010482125	0.00546951	-0.00596149	-0.000245993
AZ	AZ058	0.018486306	-0.000604788	0.0102629	0.00482904
AZ	AZ059	0.198518633	0.147828	0.180603	0.164216
AZ	AZ060	0.003692849	0.140902	-0.154423	-0.00676034
AZ	AZ061	0.159148299	0.138473	0.136398	0.137435
AZ	AZ062	0.073724778	0.0251136	0.0451011	0.0351073
AZ	AZ063	0.009687868	-0.0214353	0.01355	-0.00394266
AZ	AZ064	0.075207663	0.0296116	0.0475481	0.0385798
AZ	AZ065	0.034987735	-0.00634689	0.0138085	0.0037308
AZ	AZ066	0.014125911	-0.017882	0.000779707	-0.00855115
AZ	AZ067	0.015573797	-0.0375217	0.0187444	-0.00938865
AZ	AZ068	0.237129724	0.202281	0.220354	0.211318
AZ	AZ069	0.014582745	-0.00289303	-0.0100178	-0.00645542
AZ	AZ070	0.019375257	0.00957944	-0.00110342	0.00423801
AZ	AZ071	0.019767448	-0.0063267	0.00935112	0.00151221
AZ	AZ072	0.015451652	-0.0097711	-0.0264647	-0.0181179
AZ	AZ073	0.163654596	0.108209	0.128018	0.118114
AZ	AZ074	0.13216127	0.114424	0.10973	0.112077
AZ	AZ075	0.064581119	0.0359947	0.0463583	0.0411765
AZ	AZ076	0.007209693	0.0069124	-0.00342593	0.00174324
AZ	AZ077	0.029260236	-0.0142697	0.00862002	-0.00282482
AZ	AZ078	0.011005581	0.0199398	-0.017617	0.00116137
AZ	AZ079	0.082703894	0.0770571	0.068456	0.0727565
AZ	AZ080	0.071836686	0.0437507	0.047722	0.0457363
AZ	AZ081	0.016326533	0.0109849	0.0042208	0.00760287
AZ	AZ082	0.015527566	-0.0101752	0.0057058	-0.00223472
AZ	AZ083	0.018324864	-0.00749954	0.00544814	-0.0010257
AZ	AZ084	0.120906449	0.103548	0.10607	0.104809
AZ	AZ085	0.0149733	0.00811077	0.00139091	0.00475084
AZ	AZ086	0.010455006	-0.0226856	-0.00601241	-0.014349
AZ	AZ087	0.019408321	-0.0215517	-0.0177811	-0.0196664
AZ	AZ088	0.011979522	-0.00831665	0.00351864	-0.00239901
AZ	AZ089	0.012938073	0.0108323	-2.74431E-05	0.00540244
AZ	AZ090	0.037279425	0.0171198	0.0226415	0.0198807
AZ	AZ091	0.051642145	0.0283048	0.0591695	0.0437371
AZ	AZ092	0.017163526	-0.00876009	0.00134688	-0.0037066
AZ	AZ093	0.007253675	0.0102212	-0.00604255	0.00208932
AZ	AZ094	0.204734753	0.192729	0.224053	0.208391
AZ	AZ095	0.047170718	0.0080734	0.00786844	0.00797092
AZ	AZ096	0.034170416	0.0313133	0.0197618	0.0255376
AZ	AZ097	0.058169762	0.0228215	0.0390164	0.030919
AZ	AZ098	0.098386075	0.0925762	0.103893	0.0982348
AZ	AZ099	0.014051347	0.00441115	-0.00506689	-0.000327873
AZ	AZ100	0.016389159	0.000460201	0.00987147	0.00516584
AZ	AZ101	0.028531086	-0.0119536	0.0155435	0.00179495
AZ	AZ102	0.018605082	-0.0176182	0.00109799	-0.0082601
AZ	AZ103	0.020642099	-0.0307387	0.0113041	-0.0097173
AZ	AZ104	0.108973373	0.10688	0.102811	0.104845
AZ	AZ105	0.008414513	0.0084186	0.010793	0.00960579
AZ	AZ106	0.013436932	-0.0243369	-3.06922E-05	-0.0121838
AZ	AZ107	0.012461878	0.0131745	-0.00388428	0.00464513
AZ	AZ108	0.026799549	0.0344167	0.0162747	0.0253457
AZ	AZ109	0.020770113	-0.001532	0.00985796	0.00416298
AZ	AZ110	0.010907888	-0.0103197	0.0035857	-0.00336699
AZ	AZ111	0.018198538	-0.0179656	-0.0125365	-0.0152511
AZ	AZ112	0.022457193	0.0065106	0.00407606	0.00529333
AZ	AZ113	0.028747022	0.0199919	0.00756985	0.0137809
AZ	AZ114	0.03965803	0.0293814	0.00466191	0.0170217
AZ	AZ115	0.034435997	0.015259	0.0235208	0.0193899
AZ	AZ116	0.025180559	0.0211033	0.0148577	0.0179805
AZ	AZ117	0.015184597	-0.00691054	-0.0103405	-0.00862551
AZ	AZ118	0.092040781	0.0795886	0.0787472	0.0791679
AZ	AZ119	0.014084892	-0.0209876	-0.0135343	-0.017261
AZ	AZ120	0.023859917	-0.00200485	0.00362681	0.000810982
AZ	AZ121	0.019732446	-0.00272289	0.00467012	0.000973612
AZ	AZ122	0.076137747	0.0290853	0.0461513	0.0376183
AZ	AZ123	0.048214127	0.0296537	0.0217231	0.0256884
AZ	AZ124	0.011884409	-0.0305771	-0.0169023	-0.0237397
AZ	AZ125	0.013756029	0.010734	-0.012068	-0.000667014
AZ	AZ126	0.019937695	0.0100483	0.00625042	0.00814935
AZ	AZ127	0.014906637	-0.00723988	0.00794466	0.000352389
AZ	AZ128	0.013342805	0.0144581	0.00972009	0.0120891
AZ	AZ129	0.020795616	-0.000398012	0.0266753	0.0131387
AZ	AZ130	0.015346126	0.00496577	0.00813636	0.00655106
AZ	AZ131	0.016725841	-0.00419512	-0.0111962	-0.00769565
AZ	AZ132	0.017951363	-0.00975247	-0.0117668	-0.0107596
AZ	AZ133	0.021346599	0.0109636	-0.0302312	-0.00963378
AZ	AZ134	0.013093407	-0.0253805	-0.00531645	-0.0153485
AZ	AZ135	0.098850821	0.0762258	0.0951174	0.0856716
AZ	AZ136	0.01370822	-0.0114923	0.00811081	-0.00169073
AZ	AZ137	0.021385932	0.0215178	0.0175716	0.0195447
AZ	AZ138	0.009648815	-0.0158537	-0.0205616	-0.0182076
AZ	AZ139	0.011091391	-0.00874593	-0.012602	-0.010674
AZ	AZ140	0.118438009	0.105643	0.0919656	0.0988045
AZ	AZ141	0.0097799	0.00743357	-0.00594706	0.000743258
AZ	AZ142	0.013396523	-0.0187627	-0.00807826	-0.0134205
AZ	AZ143	0.012953105	-0.000833711	-0.013723	-0.00727836
AZ	AZ144	0.04356093	0.0124774	0.0192993	0.0158883
AZ	AZ145	0.013899357	-0.0076162	-0.0185358	-0.013076
AZ	AZ146	0.030313402	0.0292601	0.0265271	0.0278936
AZ	AZ147	0.020584341	0.0292986	0.01042	0.0198593
AZ	AZ148	0.033680133	0.0161514	0.0140574	0.0151044
AZ	AZ149	0.023213702	-0.00447721	0.00627546	0.000899129
AZ	AZ150	0.010588031	-0.0135533	-0.0277726	-0.020663
AZ	AZ151	0.019995823	0.00117106	0.00940439	0.00528773
AZ	AZ152	0.005502383	-0.0108234	-0.0498553	-0.0303393
AZ	AZ153	0.122075979	0.0983383	0.0921702	0.0952542
AZ	AZ154	0.097197037	0.0707567	0.0778906	0.0743237
AZ	AZ155	0.009923103	-0.0156778	-0.00612915	-0.0109035
AZ	AZ156	0.014320542	-0.000314904	-0.00644676	-0.00338083
AZ	AZ157	0.012779013	0.0118964	-0.013479	-0.00079129
AZ	AZ158	0.01497092	-0.0150123	-0.0119125	-0.0134624
AZ	AZ159	0.027030701	0.0171855	0.00567737	0.0114314
AZ	AZ160	0.030339836	0.0268291	0.0240862	0.0254577
AZ	AZ161	0.050984386	0.0375107	0.0380088	0.0377598
AZ	AZ162	0.010319794	-0.00110803	-0.00210878	-0.00160841
AZ	AZ163	0.025432154	0.0204976	0.015061	0.0177793
AZ	AZ164	0.046961878	0.0338384	0.0259577	0.0298981
AZ	AZ165	0.045843744	0.0321397	0.0294359	0.0307878
AZ	AZ166	0.030513435	0.00335434	-0.0069534	-0.00179953
AZ	AZ167	0.01546591	-0.000862422	-0.000365974	-0.000614198
AZ	AZ168	0.023943966	0.0271223	0.0018379	0.0144801
AZ	AZ169	0.016177224	0.00368851	0.0020258	0.00285715
AZ	AZ170	0.025557508	0.0203742	-0.00578104	0.0072966
AZ	AZ171	0.021207099	-0.0146665	-0.00079604	-0.00773127
AZ	AZ172	0.020593084	0.0041421	-0.0013159	0.0014131
AZ	AZ173	0.178274487	0.142492	0.151151	0.146822
AZ	AZ174	0.005548313	0.117995	-0.140545	-0.011275
AZ	AZ175	0.199501153	0.193255	0.208184	0.20072
AZ	AZ176	0.23783623	0.234494	0.26875	0.251622
AZ	AZ177	0.004154955	0.134563	-0.154994	-0.0102158
AZ	AZ178	0.015224201	-0.012361	-0.00984787	-0.0111045
AZ	AZ179	0.011557043	-0.0122227	-0.00678545	-0.00950407
AZ	AZ180	0.026440937	0.0184705	0.0195146	0.0189925
AZ	AZ181	0.150665608	0.137055	0.124582	0.130818
AZ	AZ182	0.022982505	-0.0363241	0.00175541	-0.0172844
AZ	AZ183	0.024395942	-0.0130337	0.0175358	0.00225105
AZ	AZ184	0.012830354	-0.0151901	0.00100463	-0.00709276
AZ	AZ185	0.061904093	0.0228887	0.0538153	0.038352
AZ	AZ186	0.022502266	-0.00606444	0.00478703	-0.000638709
AZ	AZ187	0.02956371	-0.00407544	0.0205877	0.00825615
AZ	AZ188	0.044342512	0.0204162	0.0501243	0.0352702
AZ	AZ189	0.178320202	0.149932	0.194261	0.172097
AZ	AZ190	0.02051865	-0.0243501	0.0165671	-0.00389148
AZ	AZ191	0.042531692	-0.000124501	0.0125972	0.00623634
AZ	AZ192	0.04312999	-0.000150738	0.0231022	0.0114757
AZ	AZ193	0.117541843	0.0995832	0.123105	0.111344
AZ	AZ194	0.019394778	-0.0183221	0.0025035	-0.00790928
AZ	AZ195	0.023157224	-0.00132277	0.00776934	0.00322328
AZ	AZ196	0.090111394	0.0759018	0.0783218	0.0771118
AZ	AZ197	0.012867744	-0.0129893	0.00240901	-0.00529015
AZ	AZ198	0.050802865	0.016587	0.0538906	0.0352388
AZ	AZ199	0.153585358	0.0875657	0.129103	0.108335
AZ	AZ200	0.056745788	0.0133284	0.047599	0.0304637
AZ	AZ201	0.022144163	-0.0109246	0.00230492	-0.00430985
AZ	AZ202	0.081230725	0.0459457	0.0720868	0.0590163
AZ	AZ203	0.004983343	0.118415	-0.130591	-0.00608815
AZ	AZ204	0.028052001	-0.00126928	0.0253922	0.0120615
AZ	AZ205	0.022000783	0.00378254	0.0208033	0.0122929
AZ	AZ206	0.034699564	0.00238802	0.0291248	0.0157564
AZ	AZ207	0.09470169	0.0810553	0.0878962	0.0844758
AZ	AZ208	0.015277524	-0.0149329	-0.00564514	-0.010289
AZ	AZ209	0.028493435	0.0340817	0.0104857	0.0222837
AZ	AZ210	0.010253882	-0.0186819	-0.00717409	-0.012928
AZ	AZ211	0.024921014	-0.0200574	0.00558331	-0.00723703
AZ	AZ212	0.035060532	-0.00643767	0.0321762	0.0128693
AZ	AZ213	0.015855989	0.00932137	-0.00408794	0.00261671
AZ	AZ214	0.02550551	0.000538219	0.0215543	0.0110462
AZ	AZ215	0.01768434	-0.0216074	0.0158083	-0.00289957
AZ	AZ216	0.057628642	0.0300769	0.024099	0.027088
AZ	AZ217	0.024675649	0.0192236	0.0130634	0.0161435
AZ	AZ218	0.041685593	0.0180063	0.0238342	0.0209202
AZ	AZ219	0.146884386	0.151985	0.152636	0.152311
AZ	AZ220	0.040400269	0.0306708	0.0343666	0.0325187
AZ	AZ221	0.111123281	0.113506	0.10189	0.107698
AZ	AZ222	0.058988966	0.0199069	0.0633596	0.0416332
AZ	AZ223	0.051120859	0.0007515	0.0347239	0.0177377
AZ	AZ224	0.032707518	-0.00870385	0.0307527	0.0110244
AZ	AZ225	0.062249626	0.0282769	0.0543605	0.0413187
AZ	AZ226	0.011731448	-0.0140857	-0.0285949	-0.0213403
AZ	AZ227	0.154157132	0.148479	0.135238	0.141859
AZ	AZ228	0.027485112	0.0145104	0.0255184	0.0200144
AZ	AZ229	0.053168558	0.0328408	0.0529583	0.0428996
AZ	AZ230	0.109523775	0.0674295	0.0917652	0.0795974
AZ	AZ231	0.018438822	-0.0124598	-0.006418	-0.00943893
AZ	AZ232	0.055028594	0.00509479	0.0469836	0.0260392
AZ	AZ233	0.117907184	0.105733	0.140207	0.12297
AZ	AZ234	0.012347995	0.0031578	-9.0576E-06	0.00157437
AZ	AZ235	0.027112101	-0.0160568	0.00362933	-0.00621373
AZ	AZ236	0.041196448	-0.00607185	0.0293315	0.0116298
AZ	AZ237	0.028516785	0.00385787	0.020593	0.0122254
AZ	AZ238	0.004879662	0.0980347	-0.142592	-0.0222785
AZ	AZ239	0.167671027	0.14766	0.182992	0.165326
AZ	AZ240	0.097697651	0.0754355	0.0817545	0.078595
AZ	AZ241	0.018909229	0.0119855	-0.0015213	0.00523211
AZ	AZ242	0.024372051	-0.0155175	-0.000153041	-0.00783529
AZ	AZ243	0.02694164	0.000410243	0.0151478	0.00777903
AZ	AZ244	0.008938285	0.0136269	-0.0182827	-0.00232793
AZ	AZ245	0.034079614	0.042254	0.00232867	0.0222913
AZ	AZ246	0.010674488	-0.0113754	-0.0191632	-0.0152693
AZ	AZ247	0.008430546	0.00466379	-0.0261627	-0.0107495
AZ	AZ248	0.096758653	0.0736062	0.0881861	0.0808961
AZ	AZ249	0.008446327	-0.00543142	-0.0144287	-0.00993004
AZ	AZ250	0.012780698	-0.00682008	-0.0177582	-0.0122891
AZ	AZ251	0.023679172	0.0142434	0.00581043	0.0100269
AZ	AZ252	0.189646146	0.206126	0.19472	0.200423
KHZ	KHZ001	0.060217745	0.0423066	0.0126626	0.028284
KHZ	KHZ002	0.029980031	-0.00957096	-0.0467817	-0.0273769
KHZ	KHZ003	0.059148172	-0.00348026	0.0134842	0.00580139
KHZ	KHZ004	0.008088154	-0.0192398	-0.0943297	-0.0559853
KHZ	KHZ005	0.062469492	0.0927239	-0.00932573	0.0424985
KHZ	KHZ006	0.04037744	0.00491002	0.00154184	0.00402533
KHZ	KHZ007	0.015106284	-0.0381502	-0.089994	-0.0632727
KHZ	KHZ008	0.003159849	-0.0357698	-0.160355	-0.0972631
KHZ	KHZ009	0.016492571	-0.0395494	-0.0303372	-0.0341439
KHZ	KHZ010	0.181962745	0.193361	0.150437	0.172698
KHZ	KHZ011	0.04141943	0.0136335	0.00094205	0.00808715
KHZ	KHZ012	0.041380209	-0.00167478	-0.00754144	-0.00380871
KHZ	KHZ013	0.021509633	0.00120531	-0.0578952	-0.0275455
KHZ	KHZ014	0.069786942	0.0618924	0.0285505	0.0460209
KHZ	KHZ015	0.038001261	0.00886633	-0.0310997	-0.0103173
KHZ	KHZ016	0.027278038	0.043076	-0.0486469	-0.00198604
KHZ	KHZ017	0.158831016	0.205947	0.138957	0.173252
KHZ	KHZ018	0.065320367	0.0152807	0.00742288	0.0121512
KHZ	KHZ019	0.096942885	0.0431259	0.0768853	0.060805
KHZ	KHZ020	0.01743179	0.00750997	-0.0339259	-0.0124086
KHZ	KHZ021	0.080366018	0.0563146	0.060642	0.0592777
KHZ	KHZ022	0.100295013	0.0378993	0.0658461	0.0526721
KHZ	KHZ023	0.04801346	0.0112941	0.00746823	0.0101806
KHZ	KHZ024	0.031446704	-0.0219286	-0.013747	-0.0170384
KHZ	KHZ025	0.060544771	0.0271075	0.0171131	0.0229097
KHZ	KHZ026	0.037379993	-0.00627675	0.0164437	0.00588286
KHZ	KHZ027	0.180220543	0.0951993	0.159588	0.128193
KHZ	KHZ028	0.093814429	0.0516094	0.0557044	0.0544563
KHZ	KHZ029	0.02524747	-0.00622551	-0.00832215	-0.00647443
KHZ	KHZ030	0.03793617	0.0210601	-0.00811032	0.00727426
KHZ	KHZ031	0.019072326	-0.028732	-0.00179668	-0.0144649
KHZ	KHZ032	0.035591278	-0.00766613	0.015272	0.00460236
KHZ	KHZ033	0.027530626	0.0161175	-0.0106	0.00355813
KHZ	KHZ034	0.013784144	0.00297212	-0.0289321	-0.0121806
KHZ	KHZ035	0.024484708	0.0147697	-0.014201	0.00108374
KHZ	KHZ036	0.115435983	0.0577195	0.0625597	0.060939
KHZ	KHZ037	0.026327662	-0.017777	0.0136958	-0.00124122
KHZ	KHZ038	0.0897692	0.0376046	0.0665835	0.0528935
KHZ	KHZ039	0.153383875	0.0736615	0.140676	0.107968
KHZ	KHZ040	0.056536197	-0.0402408	0.0420998	0.00172891
KHZ	KHZ041	0.08280224	0.0214949	0.0564454	0.0397695
KHZ	KHZ042	0.083993302	-0.00042207	0.0735867	0.0373817
KHZ	KHZ043	0.111315278	0.0519774	0.0947208	0.0741485
KHZ	KHZ044	0.024363834	-0.02977	-0.0188081	-0.0234897
KHZ	KHZ045	0.042599601	-0.0477303	0.00234931	-0.0218911
KHZ	KHZ046	0.058446639	-0.0393048	0.0355337	-0.00108619
KHZ	KHZ047	0.048643117	0.0145802	0.0168092	0.0164941
KHZ	KHZ048	0.026521456	0.00371432	-0.00374738	0.000782866
KHZ	KHZ049	0.040697389	0.0185252	-0.00569828	0.00721285
KHZ	KHZ050	0.017158398	-0.000828317	-0.0666339	-0.0329317
KHZ	KHZ051	0.023447755	0.0327788	-0.0814347	-0.0235286
KHZ	KHZ052	0.017404797	-0.00310602	0.00285415	0.000673463
KHZ	KHZ053	0.042511319	-0.0185933	0.000518296	-0.00823813
KHZ	KHZ054	0.025226107	-0.0263088	-0.00311811	-0.0139141
KHZ	KHZ055	0.048331436	0.00226574	0.0212895	0.012577
KHZ	KHZ056	0.101372896	0.0637544	0.0774439	0.0713985
KHZ	KHZ057	0.098786835	0.0721309	0.0624664	0.0680981
KHZ	KHZ058	0.105738539	0.0643052	0.0615483	0.0637262
KHZ	KHZ059	0.02177236	0.0060922	0.00156795	0.00462947
KHZ	KHZ060	0.032043547	0.00667464	-0.00431587	0.00197879
KHZ	KHZ061	0.036447292	0.0097729	0.00684976	0.00911073
KHZ	KHZ062	0.054987849	0.0326641	0.0449292	0.039596
KHZ	KHZ063	0.044514958	0.00735286	-0.00507937	0.00193615
KHZ	KHZ064	0.044763212	0.00215599	0.00338941	0.0035721
KHZ	KHZ065	0.049430413	0.0429993	0.0100142	0.0273061
KHZ	KHZ066	0.057071644	0.00986537	0.0140366	0.0127504
KHZ	KHZ067	0.035508795	-0.00385812	-0.00762466	-0.00494199
KHZ	KHZ068	0.038530322	0.00711177	-0.00553702	0.00158677
KHZ	KHZ069	0.025774642	0.008076	-0.00178894	0.00394293
KHZ	KHZ070	0.142832336	0.113116	0.110271	0.112493
KHZ	KHZ071	0.026339053	-0.0164441	-0.0176351	-0.0162402
KHZ	KHZ072	0.027556127	-0.00770056	-0.0285113	-0.0173065
KHZ	KHZ073	0.034944117	0.00621347	-0.0172304	-0.00470906
KHZ	KHZ074	0.108358317	0.0133065	0.0916239	0.0532646
KHZ	KHZ075	0.026199578	0.00516415	-0.0176519	-0.00544447
KHZ	KHZ076	0.08518995	-0.0302845	0.0731638	0.0222391
KHZ	KHZ077	0.02797614	-0.0250026	0.00831871	-0.00754253
KHZ	KHZ078	0.027561998	0.00687744	-0.0182073	-0.00486552
KHZ	KHZ079	0.032941053	0.014481	-0.00268323	0.00669827
KHZ	KHZ080	0.02686306	-0.00383174	-0.00446932	-0.00335113
KHZ	KHZ081	0.024902699	0.0108936	-0.0221851	-0.00484636
KHZ	KHZ082	0.167564131	0.135517	0.140853	0.138984
KHZ	KHZ083	0.03499344	-0.0056253	0.000615413	-0.00170554
KHZ	KHZ084	0.033169061	0.00141945	-0.0178887	-0.00743522
KHZ	KHZ085	0.083185353	0.0600567	0.0521138	0.0568847
KHZ	KHZ086	0.129102291	0.137524	0.0906182	0.114871
KHZ	KHZ087	0.024658793	-0.0119359	-0.0303792	-0.0203582
KHZ	KHZ088	0.051794369	0.032443	0.026802	0.0304219
KHZ	KHZ089	0.03019534	0.0109907	-0.0243826	-0.00589653
KHZ	KHZ090	0.039385606	0.000125586	-0.0030543	-0.000664959
KHZ	KHZ091	0.030331236	0.0142529	-0.0289512	-0.00654976
KHZ	KHZ092	0.031121013	0.0184736	0.00106782	0.0105701
KHZ	KHZ093	0.054019551	-0.00102886	0.0454579	0.0230139
KHZ	KHZ094	0.032440771	-0.000467524	-0.0188436	-0.00885617
KHZ	KHZ095	0.12851147	0.0916716	0.0704799	0.0818751
KHZ	KHZ096	0.058463943	0.0280736	0.0202754	0.0249739
KHZ	KHZ097	0.065826859	-0.0320549	0.0697484	0.0196461
KHZ	KHZ098	0.064004518	-0.0109805	0.0231727	0.00689551
KHZ	KHZ099	0.140290334	0.0679593	0.136397	0.102977
KHZ	KHZ100	0.091088342	0.0188008	0.0659344	0.043167
KHZ	KHZ101	0.055007247	0.0173263	0.033285	0.026105
KHZ	KHZ102	0.053384952	-0.0232279	0.0166577	-0.00248571
KHZ	KHZ103	0.215490233	0.0930739	0.189157	0.141915
KHZ	KHZ104	0.029529738	-0.033495	-0.0111568	-0.0215265
KHZ	KHZ105	0.133957309	0.0316123	0.120207	0.0767091
KHZ	KHZ106	0.038169669	0.0167136	0.00423011	0.0112713
KHZ	KHZ107	0.033296288	-0.00906236	0.0276394	0.0100879
KHZ	KHZ108	0.068954513	0.0472307	0.0360048	0.0424171
KHZ	KHZ109	0.040838767	-0.00667222	0.00988488	0.00240573
KHZ	KHZ110	0.092651297	0.0181737	0.0537697	0.0367711
KHZ	KHZ111	0.097304415	0.0295509	0.0626905	0.0469201
KHZ	KHZ112	0.090342435	0.0414942	0.0795792	0.0613361
KHZ	KHZ113	0.154966243	0.0612731	0.137929	0.1004
