# Supplementary material for: Genomic measures of inbreeding coefficients and genome-wide scan for runs of homozygosity islands in Iranian river buffalo, Bubalus bubalis
Source: BMC Genet. 2020 Feb 10;21:16. doi: 10.1186/s12863-020-0824-y (PMC7011551; doi:10.1186/s12863-020-0824-y)
Supplement: Supplementary file 3 — Additional file 3. Frequently occurring runs of homozygosity (ROH) regions (i.e. ROH islands) in Azeri (AZ) and Khuzestani (KHZ) breeds. The last column represents the average r2 of ROH islands divided by the average r2 of each chromosome. [file 12863_2020_824_MOESM3_ESM.csv]

BTA (Breed)	First SNP	Last SNP	Start(bp)	End(bp)	Length(bp)	number_of_SNP	r2_ROH/r2_BTA
7 (AZ)	Affx-79577494	Affx-79539888	53256354	54509552	1253198	29	3.13
13 (AZ)	Affx-79558839	Affx-79534910	48608844	49047147	438303	10	1.04
14 (AZ)	Affx-79605593	Affx-79533944	53593010	54791618	1198608	32	1.67
19 (AZ)	Affx-79590242	Affx-79561915	411773	3701223	3289450	64	2.78
1 (KHZ)	Affx-79580746	Affx-79558136	4450922	6813650	2362728	57	1.69
2 (KHZ)	Affx-79603710	Affx-79565190	10588379	11490815	902436	12	1.47
5 (KHZ)	Affx-79564730	Affx-79569580	55217391	57476442	2259051	51	1.89
7 (KHZ)	Affx-79573250	Affx-79531109	54579537	55361850	782313	21	2.5
13 (KHZ)	Affx-79554077	Affx-79526698	47381544	51155531	3773987	86	1.59
14 (KHZ)	Affx-79581358	Affx-79599835	52877489	54893151	2015662	57	1.89
29 (KHZ)	Affx-79582178	Affx-79531430	638870	3899685	3260815	71	1.49
