# Supplementary material for: Genomic measures of inbreeding coefficients and genome-wide scan for runs of homozygosity islands in Iranian river buffalo, Bubalus bubalis
Source: BMC Genet. 2020 Feb 10;21:16. doi: 10.1186/s12863-020-0824-y (PMC7011551; doi:10.1186/s12863-020-0824-y)
Supplement: Supplementary file 4 — Additional file 4. The genes located in detected runs of homozygosity (ROH) islands in the Khuzestani (KHZ) breed that were significantly enriched (P ≤ 0.05) in biological processes (BP), cellular component (CC) and molecular function (MF) Gene Ontology (GO) terms. [file 12863_2020_824_MOESM4_ESM.csv]

Breed	Category	GO_Term	Number_of_Genes	PValue	Fold_Enrichment	Genes
KHZ	Biological Process	GO:0051054~positive regulation of DNA metabolic process	5	0.011619114	5.619512195	ENSBTAG00000004021, ENSBTAG00000006065, ENSBTAG00000006335, ENSBTAG00000006631, ENSBTAG00000002798
KHZ	Biological Process	GO:0006629~lipid metabolic process	12	0.013097327	2.304128007	ENSBTAG00000000065, ENSBTAG00000020663, ENSBTAG00000003942, ENSBTAG00000004494, ENSBTAG00000017967, ENSBTAG00000016906, ENSBTAG00000006066, ENSBTAG00000011720, ENSBTAG00000013315, ENSBTAG00000008293, ENSBTAG00000005111, ENSBTAG00000019811
KHZ	Biological Process	GO:0045740~positive regulation of DNA replication	3	0.017804056	14.45017422	ENSBTAG00000004021, ENSBTAG00000006065, ENSBTAG00000006631
KHZ	Biological Process	GO:1901576~organic substance biosynthetic process	35	0.018055365	1.401874033	ENSBTAG00000014697, ENSBTAG00000031544, ENSBTAG00000004494, ENSBTAG00000004021, ENSBTAG00000010701, ENSBTAG00000013315, ENSBTAG00000003552, ENSBTAG00000010451, ENSBTAG00000020663, ENSBTAG00000009284, ENSBTAG00000031146, ENSBTAG00000006065, ENSBTAG00000006335, ENSBTAG00000016906, ENSBTAG00000006066, ENSBTAG00000018405, ENSBTAG00000004378, ENSBTAG00000026754, ENSBTAG00000002799, ENSBTAG00000005111,…
KHZ	Biological Process	GO:0051055~negative regulation of lipid biosynthetic process	3	0.018780546	14.04878049	ENSBTAG00000020663, ENSBTAG00000016906, ENSBTAG00000005111
KHZ	Biological Process	GO:0051173~positive regulation of nitrogen compound metabolic process	14	0.019286078	1.998471737	ENSBTAG00000014697, ENSBTAG00000031544, ENSBTAG00000012636, ENSBTAG00000004021, ENSBTAG00000003552, ENSBTAG00000007156, ENSBTAG00000031146, ENSBTAG00000006065, ENSBTAG00000006335, ENSBTAG00000006631, ENSBTAG00000004378, ENSBTAG00000002799, ENSBTAG00000005111, ENSBTAG00000002798
KHZ	Biological Process	GO:0010557~positive regulation of macromolecule biosynthetic process	13	0.022591347	2.033033169	ENSBTAG00000014697, ENSBTAG00000031544, ENSBTAG00000012636, ENSBTAG00000004021, ENSBTAG00000003552, ENSBTAG00000007156, ENSBTAG00000031146, ENSBTAG00000006065, ENSBTAG00000006335, ENSBTAG00000006631, ENSBTAG00000004378, ENSBTAG00000005111, ENSBTAG00000004374
KHZ	Biological Process	GO:0009058~biosynthetic process	35	0.023825571	1.376046596	ENSBTAG00000014697, ENSBTAG00000031544, ENSBTAG00000004494, ENSBTAG00000004021, ENSBTAG00000010701, ENSBTAG00000013315, ENSBTAG00000003552, ENSBTAG00000010451, ENSBTAG00000020663, ENSBTAG00000009284, ENSBTAG00000031146, ENSBTAG00000006065, ENSBTAG00000006335, ENSBTAG00000016906, ENSBTAG00000006066, ENSBTAG00000018405, ENSBTAG00000004378, ENSBTAG00000026754, ENSBTAG00000002799, ENSBTAG00000005111,…
KHZ	Biological Process	GO:0008610~lipid biosynthetic process	7	0.02447738	3.089260631	ENSBTAG00000000065, ENSBTAG00000020663, ENSBTAG00000004494, ENSBTAG00000017967, ENSBTAG00000016906, ENSBTAG00000006066, ENSBTAG00000005111
KHZ	Biological Process	GO:0010862~positive regulation of pathway-restricted SMAD protein phosphorylation	3	0.026220182	11.76176971	ENSBTAG00000019084, ENSBTAG00000006599, ENSBTAG00000005111
KHZ	Biological Process	GO:0045935~positive regulation of nucleobase-containing compound metabolic process	13	0.029175863	1.958543124	ENSBTAG00000007156, ENSBTAG00000014697, ENSBTAG00000012636, ENSBTAG00000031544, ENSBTAG00000004021, ENSBTAG00000006065, ENSBTAG00000006335, ENSBTAG00000006631, ENSBTAG00000004378, ENSBTAG00000002799, ENSBTAG00000003552, ENSBTAG00000002798, ENSBTAG00000005111
KHZ	Biological Process	GO:0010628~positive regulation of gene expression	13	0.030609633	1.944640422	ENSBTAG00000014697, ENSBTAG00000031544, ENSBTAG00000012636, ENSBTAG00000004021, ENSBTAG00000003552, ENSBTAG00000007156, ENSBTAG00000031146, ENSBTAG00000010444, ENSBTAG00000006335, ENSBTAG00000006631, ENSBTAG00000004378, ENSBTAG00000002799, ENSBTAG00000005111
KHZ	Biological Process	GO:1902117~positive regulation of organelle assembly	3	0.030921763	10.76076803	ENSBTAG00000003942, ENSBTAG00000004376, ENSBTAG00000001902
KHZ	Biological Process	GO:0009893~positive regulation of metabolic process	20	0.03376797	1.597965553	ENSBTAG00000019084, ENSBTAG00000014697, ENSBTAG00000012636, ENSBTAG00000031544, ENSBTAG00000004021, ENSBTAG00000003552, ENSBTAG00000007156, ENSBTAG00000006599, ENSBTAG00000031146, ENSBTAG00000010444, ENSBTAG00000006065, ENSBTAG00000016906, ENSBTAG00000006335, ENSBTAG00000006631, ENSBTAG00000004378, ENSBTAG00000026754, ENSBTAG00000002799, ENSBTAG00000005111, ENSBTAG00000002798, ENSBTAG00000004374
KHZ	Biological Process	GO:0009891~positive regulation of biosynthetic process	13	0.038775625	1.876378216	ENSBTAG00000014697, ENSBTAG00000031544, ENSBTAG00000012636, ENSBTAG00000004021, ENSBTAG00000003552, ENSBTAG00000007156, ENSBTAG00000031146, ENSBTAG00000006065, ENSBTAG00000006335, ENSBTAG00000006631, ENSBTAG00000004378, ENSBTAG00000005111, ENSBTAG00000004374
KHZ	Biological Process	GO:0044249~cellular biosynthetic process	33	0.040285645	1.346724055	ENSBTAG00000014697, ENSBTAG00000031544, ENSBTAG00000004494, ENSBTAG00000004021, ENSBTAG00000010701, ENSBTAG00000013315, ENSBTAG00000003552, ENSBTAG00000010451, ENSBTAG00000020663, ENSBTAG00000031146, ENSBTAG00000009284, ENSBTAG00000006065, ENSBTAG00000006335, ENSBTAG00000016906, ENSBTAG00000006066, ENSBTAG00000018405, ENSBTAG00000004378, ENSBTAG00000026754, ENSBTAG00000002799, ENSBTAG00000005111,…
KHZ	Biological Process	GO:0060393~regulation of pathway-restricted SMAD protein phosphorylation	3	0.041227002	9.19556541	ENSBTAG00000019084, ENSBTAG00000006599, ENSBTAG00000005111
KHZ	Biological Process	GO:0060389~pathway-restricted SMAD protein phosphorylation	3	0.042594787	9.031358885	ENSBTAG00000019084, ENSBTAG00000006599, ENSBTAG00000005111
KHZ	Biological Process	GO:0045833~negative regulation of lipid metabolic process	3	0.043979451	8.872913992	ENSBTAG00000020663, ENSBTAG00000016906, ENSBTAG00000005111
KHZ	Biological Process	GO:0060395~SMAD protein signal transduction	3	0.045380753	8.719932717	ENSBTAG00000019084, ENSBTAG00000006599, ENSBTAG00000005111
KHZ	Biological Process	GO:0006650~glycerophospholipid metabolic process	4	0.045616094	4.958393113	ENSBTAG00000000065, ENSBTAG00000003942, ENSBTAG00000006066, ENSBTAG00000008293
KHZ	Biological Process	GO:0044763~single-organism cellular process	64	0.049693071	1.133466059	ENSBTAG00000019084, ENSBTAG00000014697, ENSBTAG00000021336, ENSBTAG00000004494, ENSBTAG00000004021, ENSBTAG00000020465, ENSBTAG00000008293, ENSBTAG00000001902, ENSBTAG00000019811, ENSBTAG00000020663, ENSBTAG00000014655, ENSBTAG00000016906, ENSBTAG00000005111, ENSBTAG00000007160, ENSBTAG00000020459, ENSBTAG00000021807, ENSBTAG00000006324, ENSBTAG00000008530, ENSBTAG00000006160, ENSBTAG00000014623,…
KHZ	Biological Process	GO:0051254~positive regulation of RNA metabolic process	11	0.050539912	1.949988459	ENSBTAG00000007156, ENSBTAG00000014697, ENSBTAG00000012636, ENSBTAG00000031544, ENSBTAG00000004021, ENSBTAG00000006335, ENSBTAG00000006631, ENSBTAG00000004378, ENSBTAG00000002799, ENSBTAG00000003552, ENSBTAG00000005111
KHZ	Cellular Components	GO:0043232~intracellular non-membrane-bounded organelle	30	0.023012969	1.467835036	ENSBTAG00000014697, ENSBTAG00000021336, ENSBTAG00000004021, ENSBTAG00000034869, ENSBTAG00000020465, ENSBTAG00000010799, ENSBTAG00000010624, ENSBTAG00000013315, ENSBTAG00000001902, ENSBTAG00000010451, ENSBTAG00000031146, ENSBTAG00000014655, ENSBTAG00000020664, ENSBTAG00000006065, ENSBTAG00000004376, ENSBTAG00000006335, ENSBTAG00000032548, ENSBTAG00000016908, ENSBTAG00000044000, ENSBTAG00000002798,…
KHZ	Cellular Components	GO:0043228~non-membrane-bounded organelle	30	0.023012969	1.467835036	ENSBTAG00000014697, ENSBTAG00000021336, ENSBTAG00000004021, ENSBTAG00000034869, ENSBTAG00000020465, ENSBTAG00000010799, ENSBTAG00000010624, ENSBTAG00000013315, ENSBTAG00000001902, ENSBTAG00000010451, ENSBTAG00000031146, ENSBTAG00000014655, ENSBTAG00000020664, ENSBTAG00000006065, ENSBTAG00000004376, ENSBTAG00000006335, ENSBTAG00000032548, ENSBTAG00000016908, ENSBTAG00000044000, ENSBTAG00000002798,…
KHZ	Cellular Components	GO:0005730~nucleolus	10	0.026002377	2.33556905	ENSBTAG00000038896, ENSBTAG00000020459, ENSBTAG00000003545, ENSBTAG00000031146, ENSBTAG00000010616, ENSBTAG00000020664, ENSBTAG00000013443, ENSBTAG00000016908, ENSBTAG00000010830, ENSBTAG00000010451
KHZ	Cellular Components	GO:0043226~organelle	76	0.028266688	1.14832145	ENSBTAG00000031217, ENSBTAG00000019084, ENSBTAG00000014697, ENSBTAG00000021336, ENSBTAG00000004494, ENSBTAG00000004021, ENSBTAG00000011782, ENSBTAG00000034869, ENSBTAG00000010701, ENSBTAG00000020465, ENSBTAG00000010799, ENSBTAG00000001902, ENSBTAG00000010451, ENSBTAG00000019811, ENSBTAG00000014659, ENSBTAG00000020663, ENSBTAG00000017840, ENSBTAG00000014655, ENSBTAG00000020664, ENSBTAG00000016904,…
KHZ	Cellular Components	GO:0043229~intracellular organelle	70	0.031511501	1.166372452	ENSBTAG00000014697, ENSBTAG00000021336, ENSBTAG00000004494, ENSBTAG00000011782, ENSBTAG00000004021, ENSBTAG00000034869, ENSBTAG00000010701, ENSBTAG00000020465, ENSBTAG00000010799, ENSBTAG00000001902, ENSBTAG00000010451, ENSBTAG00000019811, ENSBTAG00000014659, ENSBTAG00000020663, ENSBTAG00000017840, ENSBTAG00000014655, ENSBTAG00000020664, ENSBTAG00000016904, ENSBTAG00000016906, ENSBTAG00000032548,…
KHZ	Cellular Components	GO:0043527~tRNA methyltransferase complex	2	0.03224298	60.63137255	ENSBTAG00000001314, ENSBTAG00000016908
KHZ	Cellular Components	GO:0044446~intracellular organelle part	48	0.035876659	1.26074592	ENSBTAG00000014697, ENSBTAG00000009543, ENSBTAG00000031544, ENSBTAG00000021336, ENSBTAG00000004494, ENSBTAG00000011782, ENSBTAG00000004021, ENSBTAG00000034869, ENSBTAG00000020465, ENSBTAG00000010799, ENSBTAG00000013315, ENSBTAG00000010624, ENSBTAG00000001902, ENSBTAG00000003552, ENSBTAG00000010451, ENSBTAG00000014659, ENSBTAG00000020663, ENSBTAG00000009284, ENSBTAG00000017840, ENSBTAG00000031503,…
KHZ	Cellular Components	GO:0044430~cytoskeletal part	14	0.039762606	1.821543381	ENSBTAG00000012636, ENSBTAG00000021336, ENSBTAG00000004021, ENSBTAG00000034869, ENSBTAG00000020465, ENSBTAG00000010799, ENSBTAG00000010624, ENSBTAG00000001902, ENSBTAG00000003545, ENSBTAG00000014655, ENSBTAG00000006065, ENSBTAG00000006631, ENSBTAG00000032548, ENSBTAG00000039602
KHZ	Cellular Components	GO:0016323~basolateral plasma membrane	4	0.04124038	5.182168594	ENSBTAG00000014655, ENSBTAG00000010444, ENSBTAG00000002799, ENSBTAG00000039820
KHZ	Cellular Components	GO:0005622~intracellular	81	0.043192667	1.115965546	ENSBTAG00000014697, ENSBTAG00000021336, ENSBTAG00000004494, ENSBTAG00000004021, ENSBTAG00000011782, ENSBTAG00000034869, ENSBTAG00000010701, ENSBTAG00000020465, ENSBTAG00000010799, ENSBTAG00000008293, ENSBTAG00000001902, ENSBTAG00000010451, ENSBTAG00000019811, ENSBTAG00000014659, ENSBTAG00000020663, ENSBTAG00000017840, ENSBTAG00000014655, ENSBTAG00000020664, ENSBTAG00000016904, ENSBTAG00000016906,…
KHZ	Cellular Components	GO:0044444~cytoplasmic part	44	0.046590841	1.264830453	ENSBTAG00000003942, ENSBTAG00000009543, ENSBTAG00000031544, ENSBTAG00000004494, ENSBTAG00000011782, ENSBTAG00000004021, ENSBTAG00000020465, ENSBTAG00000010799, ENSBTAG00000013315, ENSBTAG00000001902, ENSBTAG00000019811, ENSBTAG00000009281, ENSBTAG00000020663, ENSBTAG00000010127, ENSBTAG00000009284, ENSBTAG00000031503, ENSBTAG00000004371, ENSBTAG00000006063, ENSBTAG00000014655, ENSBTAG00000016904,…
KHZ	Cellular Components	GO:0005737~cytoplasm	61	0.049775736	1.178170784	ENSBTAG00000021336, ENSBTAG00000004494, ENSBTAG00000011782, ENSBTAG00000004021, ENSBTAG00000010701, ENSBTAG00000020465, ENSBTAG00000010799, ENSBTAG00000008293, ENSBTAG00000001902, ENSBTAG00000010451, ENSBTAG00000019811, ENSBTAG00000020663, ENSBTAG00000017840, ENSBTAG00000014655, ENSBTAG00000020664, ENSBTAG00000016904, ENSBTAG00000016906, ENSBTAG00000032548, ENSBTAG00000016908, ENSBTAG00000007160,…
KHZ	Molecular Function	GO:0004745~retinol dehydrogenase activity	3	0.003318987	33.95419188	ENSBTAG00000013443, ENSBTAG00000011720, ENSBTAG00000005111
KHZ	Molecular Function	GO:0005160~transforming growth factor beta receptor binding	3	0.021790643	12.98248513	ENSBTAG00000019084, ENSBTAG00000006599, ENSBTAG00000005111
KHZ	Molecular Function	GO:0016491~oxidoreductase activity	10	0.03479829	2.205919512	ENSBTAG00000031503, ENSBTAG00000001112, ENSBTAG00000016906, ENSBTAG00000013443, ENSBTAG00000006160, ENSBTAG00000022960, ENSBTAG00000011720, ENSBTAG00000001392, ENSBTAG00000005111, ENSBTAG00000019811
KHZ	Molecular Function	GO:0016614~oxidoreductase activity, acting on CH-OH group of donors	4	0.041369123	5.162625665	ENSBTAG00000013443, ENSBTAG00000011720, ENSBTAG00000005111, ENSBTAG00000019811
KHZ	Molecular Function	GO:0005243~gap junction channel activity	2	0.058898087	32.69662921	ENSBTAG00000010127, ENSBTAG00000012010
